# Supplementary material for: Contribution of a lectin, LecM, to the quorum sensing signalling pathway of Ralstonia solanacearum strain OE1‐1
Source: Mol Plant Pathol. 2018 Nov 6;20(3):334–45. doi: 10.1111/mpp.12757 (PMC6637872; doi:10.1111/mpp.12757)
Supplement: Supplementary file 5 — Table S1 RNA sequencing data for all transcripts in Ralstonia solanacearum strains grown in ¼ × M63 medium. [file MPP-20-334-s005.xlsx]

## Sheet: Sheet1
Table S1. RNA-sequencing data for all transcripts in Ralstonia solanacearum strains grown in 1/4 × M63 medium
			FPKM															log2[fold change(/OE1-1)]			log2[fold change(/ΔphcB)]
Gene ID	Gene name	Description	OE1-1			ΔphcB			ΔphcB applied with 3-OH MAME			ΔphcA			lecM mutant
			value 1	value 2	mean	value 1	value 2	mean	value 1	value 2	mean	value 1	value 2	mean	value 1	value 2	mean	ΔphcB	ΔphcA	lecM mutant	ΔphcB applied with 3-OH MAME
RSc0001	rpmH	50S ribosomal protein L34	1733.28	2028.3	1880.79	3306.32	2151.83	2729.07	2846.05	2327.58	2586.82	1291.4	3880.37	2585.89	1157.3	3005.28	2081.29	0.537073	0.459319	0.146139	-0.0772352
RSc0002	rnpA	ribonuclease P protein component	112.532	172.966	142.749	181.509	199.351	190.43	234.123	199.475	216.799	150.664	314.471	232.567	97.8275	277.413	187.62	0.41578	0.704169	0.394335	0.187097
RSc0003		hypothetical protein	49.7337	96.5749	73.1543	53.9475	107.744	80.8457	130.508	102.553	116.531	49.1478	126.216	87.6819	40.8647	168.316	104.59	0.144229	0.261336	0.515735	0.527464
RSc0004		putative inner membrane protein translocase component YidC	177.422	209.774	193.598	309.785	414.774	362.279	351.321	365.007	358.164	306.949	478.932	392.941	283.095	407.937	345.516	0.904039	1.02125	0.835688	-0.0164828
RSc0005	trmE	tRNA modification GTPase TrmE	74.4133	89.5299	81.9716	84.647	88.2281	86.4376	62.403	93.5682	77.9856	68.1739	97.2385	82.7062	100.313	108.959	104.636	0.076534	0.0128713	0.352183	-0.14845
RSc0006		hypothetical protein	33.5169	34.6094	34.0632	53.6156	46.6578	50.1367	31.4388	30.0941	30.7664	52.7437	46.2564	49.5001	58.4716	52.3725	55.422	0.557655	0.539218	0.702248	-0.704509
RSc0007		hypothetical protein	12.815	12.7972	12.8061	21.7213	20.3737	21.0475	9.85211	19.1161	14.4841	13.8977	22.9824	18.44	15.5449	28.5562	22.0506	0.716818	0.526011	0.783983	-0.539178
RSc0008	rpsU	30S ribosomal protein S21	2063.88	1845.56	1954.72	2725.8	1790.31	2258.06	2157.57	2172.23	2164.9	1773.6	2825.29	2299.44	1624.1	2068.97	1846.53	0.208119	0.234324	-0.0821414	-0.0607802
RSc0009		drug efflux lipoprotein	373.53	411.632	392.581	419.017	434.403	426.71	392.022	425.538	408.78	563.259	455.931	509.595	591.316	433.746	512.531	0.120266	0.376361	0.384649	-0.0619313
RSc0010	acrB	putative acriflavin resistance transmembrane protein	470.605	319.585	395.095	502.288	326.496	414.392	348.618	367.242	357.93	607.742	357.933	482.837	649.149	347.789	498.469	0.0687966	0.289338	0.335304	-0.211319
RSc0011	acrA	acriflavin resistance lipoprotein A precursor	589.166	476.383	532.774	543.53	436.037	489.784	546.728	508.723	527.726	401.04	426.932	413.986	584.516	443.529	514.023	-0.121381	-0.363943	-0.0516935	0.107644
RSc0012	acrR	putative AcrAB operon repressor transcription regulator protein	503.975	207.276	355.625	346.83	167.661	257.245	208.602	213.476	211.039	170.444	156.415	163.429	293.808	162.981	228.394	-0.467213	-1.12169	-0.638831	-0.285636
RSc0013		hypothetical protein	230.81	111.666	171.238	122.694	92.6543	107.674	74.0926	107.743	90.9178	64.1784	89.4017	76.7901	97.8131	97.514	97.6636	-0.669331	-1.15701	-0.810111	-0.244037
RSc0014	gor	glutathione reductase oxidoreductase protein	14.3435	6.36005	10.3518	10.4594	5.51425	7.98682	4.08412	5.66288	4.8735	4.67755	5.21743	4.94749	5.60849	9.55523	7.58186	-0.374184	-1.06511	-0.449254	-0.712664
RSc0015		hypothetical protein	231.939	267.57	249.755	367.971	251.056	309.514	191.53	278.078	234.804	244.973	231.996	238.485	300.755	299.05	299.903	0.309492	-0.0666152	0.263983	-0.398545
RSc0016	serA1	putative D-3-phosphoglycerate dehydrogenase oxidoreductase protein	498.522	467.58	483.051	544.617	572.686	558.651	501.214	482.311	491.762	521.595	495.035	508.315	710.371	624.579	667.475	0.209773	0.0735473	0.466538	-0.183987
RSc0017	pckA	phosphoenolpyruvate carboxykinase	781.716	555.06	668.388	430.344	404.62	417.482	777.322	405.627	591.475	770.932	630.573	700.753	651.8	396.2	524	-0.678972	0.0682192	-0.351119	0.502602
RSc0018		response regulator transcription regulator protein	809.228	620.218	714.723	378.67	104.093	241.382	387.572	227.127	307.35	49.612	47.2955	48.4537	90.6871	78.627	84.657	-1.56607	-3.8827	-3.07768	0.348565
RSc0019		hypothetical protein	924.866	686.019	805.442	485.991	174.684	330.337	792.017	363.82	577.918	125.059	167.056	146.058	142.173	188.97	165.572	-1.28584	-2.46325	-2.28233	0.806925
RSc0020		hypothetical protein	169.989	158.28	164.135	147.454	120.139	133.797	155.979	127.285	141.632	87.6767	107.953	97.8149	106.172	145.982	126.077	-0.294838	-0.746753	-0.380573	0.0821069
RSc0021		transmembrane sensor histidine kinase transcription regulator protein	36.3161	30.6096	33.4629	38.5191	43.9584	41.2387	24.1109	37.1175	30.6142	32.8836	43.4825	38.1831	32.6549	63.6089	48.1319	0.30144	0.190372	0.524433	-0.4298
RSc0022	cstA	carbon starvation A transmembrane protein	405.885	400.981	403.433	577.009	422.515	499.762	732.883	397.503	565.193	358.018	271.692	314.855	723.694	436.407	580.05	0.308912	-0.357642	0.523849	0.177502
RSc0023		hypothetical protein	774.504	1291.36	1032.93	1249.16	1177.61	1213.38	1642.92	1401	1521.96	800.363	867.264	833.813	1924.12	1135.84	1529.98	0.232292	-0.308949	0.566768	0.326893
RSc0024		putative signal peptide protein	104.69	128.321	116.505	86.0951	76.6389	81.367	80.7211	79.5698	80.1455	111.265	97.3124	104.289	90.3227	114.403	102.363	-0.517882	-0.159815	-0.186706	-0.0218232
RSc0025		hypothetical protein	2651.09	3686.81	3168.95	103.78	133.308	118.544	4666.67	191.917	2429.29	133.467	135.009	134.238	135.141	149.558	142.349	-4.74051	-4.56114	-4.4765	4.35704
RSc0026	metW	Methionine biosynthesis MetW	119.732	91.2385	105.485	53.2024	46.7287	49.9656	78.1897	44.5667	61.3782	46.7202	65.601	56.1606	35.2382	39.4685	37.3533	-1.07804	-0.909411	-1.49773	0.296793
RSc0027	metX	homoserine O-acetyltransferase	143.555	121.681	132.618	57.8211	57.2945	57.5578	121.576	51.4789	86.5275	39.7102	69.3144	54.5123	44.515	48.9702	46.7426	-1.20419	-1.28262	-1.50447	0.588146
RSc0028	gabD1	succinate-semialdehyde dehydrogenase oxidoreductase protein	154.495	421.124	287.81	116.159	121.955	119.057	180.777	108.515	144.646	103.894	92.993	98.4435	121.293	142.55	131.922	-1.27346	-1.54775	-1.12543	0.280874
RSc0029	goaG	4-aminobutyrate aminotransferase protein	80.8334	383.8	232.317	36.0738	19.2408	27.6573	168.119	36.2235	102.171	19.9842	21.4836	20.7339	18.4984	37.6861	28.0922	-3.07036	-3.48603	-3.04785	1.88526
RSc0030		putative transcription regulator protein	41.5818	38.7224	40.1521	41.7804	41.9273	41.8539	23.8078	37.7031	30.7554	43.1552	33.2701	38.2126	61.2081	42.1509	51.6795	0.0598849	-0.0714251	0.364117	-0.444518
RSc0031	slmA	nucleoid occlusion protein	311.897	249.508	280.702	392.009	241.895	316.952	200.663	232.873	216.768	321.563	308.753	315.158	287.855	247.388	267.622	0.175222	0.167033	-0.0688479	-0.548113
RSc0032		hypothetical protein	56.5635	49.2669	52.9152	53.7152	82.4175	68.0663	41.2023	66.4563	53.8293	42.7705	111.853	77.3117	34.9061	91.1628	63.0345	0.36326	0.547005	0.252458	-0.33855
RSc0033	argB	acetylglutamate kinase	424.379	292.921	358.65	416.636	393.507	405.072	400.717	347.359	374.038	288.935	415.855	352.395	313.345	383.148	348.247	0.1756	-0.0253832	-0.0424678	-0.114992
RSc0034		RNA polymerase sigma factor	263.347	385.634	324.49	205.607	219.414	212.51	299.214	202.3	250.757	173.246	210.485	191.865	195.63	300.271	247.951	-0.610642	-0.758081	-0.388124	0.238756
RSc0035		hypothetical protein	318.062	323.346	320.704	251.723	229.344	240.534	232.109	162.678	197.394	205.442	174.96	190.201	324.717	215.231	269.974	-0.415005	-0.753718	-0.248422	-0.285163
RSc0036		putative signal peptide protein	107.642	53.9684	80.8052	100.115	99.164	99.6395	35.9317	72.5502	54.2409	63.5492	90.7146	77.1319	85.6413	78.3583	81.9998	0.30227	-0.0671205	0.0211723	-0.877335
RSc0037		hypothetical protein	156.588	205.315	180.952	201.413	129.228	165.321	109.266	108.552	108.909	70.62	161.646	116.133	87.7325	235.085	161.409	-0.130337	-0.639825	-0.164884	-0.602142
RSc0038		putative transmembrane protein	349.787	437.193	393.49	423.169	465.477	444.323	349.711	418.599	384.155	341.284	482.162	411.723	355.48	505.221	430.351	0.175282	0.0653471	0.129185	-0.20992
RSc0039		transmembrane sensor histidine kinase transcription regulator protein	82.5039	67.3895	74.9467	108.846	97.0289	102.937	50.0573	88.1018	69.0795	103.445	112.462	107.953	84.4464	110.955	97.7007	0.457831	0.526473	0.382504	-0.575437
RSc0040		response regulator transcription regulator protein	598.727	642.714	620.721	583.001	570.559	576.78	367.049	644.417	505.733	748.223	472.403	610.313	911.451	550.498	730.975	-0.105923	-0.0243945	0.235877	-0.189645
RSc0041	ripI	Type III effector protein	98.1074	95.1158	96.6116	89.7764	76.3567	83.0666	83.1802	87.0056	85.0929	90.4897	81.0729	85.7813	118.973	107.714	113.344	-0.217929	-0.171533	0.230433	0.0347711
RSc0042	hslU	ATP-dependent protease ATP-binding subunit	589.955	947.093	768.524	817.546	892.098	854.822	1037.57	787.28	912.425	1638.08	855.545	1246.81	1485.64	1406.34	1445.99	0.153534	0.698082	0.911895	0.0940819
RSc0043	hslV	ATP-dependent protease peptidase subunit	488.998	654.508	571.753	660.102	562.637	611.37	641.066	537.973	589.519	976.799	573.812	775.305	813.948	977.806	895.877	0.0966526	0.439373	0.647909	-0.052505
RSc0044		substrate-binding periplasmic (PBP) ABC transporter protein	74.8016	112.071	93.4363	91.8698	118.232	105.051	97.0219	112.091	104.556	96.4161	96.699	96.5575	128.985	132.934	130.959	0.169033	0.0474059	0.487066	-0.00680646
RSc0045		hypothetical protein	97.0535	136.924	116.989	174.508	211.409	192.959	129.248	186.963	158.106	185.191	217.588	201.389	154.222	222.103	188.163	0.721921	0.783619	0.685609	-0.287403
RSc0046	dksA	putative DNAK suppressor protein	1088.25	1551.88	1320.07	1527	1641.66	1584.33	1695.81	1612.89	1654.35	1287.22	1907.26	1597.24	1486.65	2242.2	1864.42	0.263264	0.274972	0.498122	0.0623916
RSc0047		hypothetical protein	648.366	432.62	540.493	946.224	541.099	743.662	519.24	527.203	523.221	1009.83	649.902	829.866	1464.16	742.3	1103.23	0.46037	0.618602	1.02939	-0.507224
RSc0048		putative transcription regulator protein	212.734	199.861	206.298	318.341	244.986	281.663	143.469	196.47	169.969	236.478	293.478	264.978	314.263	337.431	325.847	0.449246	0.361146	0.659468	-0.728697
RSc0049		putative hemaggltinin-related protein	258.133	324.325	291.229	127.488	163.111	145.299	221.011	144.843	182.927	139.547	137.307	138.427	182.438	183.746	183.092	-1.00312	-1.07303	-0.669585	0.332238
RSc0050		hypothetical protein	204.251	347.428	275.839	28.5099	21.6581	25.084	311.36	29.0975	170.229	19.0919	20.4967	19.7943	25.3237	32.1067	28.7152	-3.45899	-3.80067	-3.26394	2.76264
RSc0051		hypothetical protein	55.3099	29.4294	42.3697	91.7361	73.7219	82.729	46.0387	51.6155	48.8271	48.6999	66.5143	57.6071	59.4636	82.1258	70.7947	0.965362	0.443215	0.74061	-0.760711
RSc0052	xerC	site-specific tyrosine recombinase XerC	49.5336	33.2355	41.3846	59.665	48.3386	54.0018	22.8456	41.6829	32.2642	50.4862	59.1914	54.8388	45.3837	61.2819	53.3328	0.383915	0.406105	0.365931	-0.743071
RSc0053		hypothetical protein	151.321	124.627	137.974	203.617	231.628	217.623	115.965	207.567	161.766	213.641	285.761	249.701	200.257	206.668	203.463	0.657431	0.855805	0.560366	-0.427919
RSc0054	gatB	aspartyl/glutamyl-tRNA amidotransferase subunit B	147.283	152.107	149.695	199.801	279.603	239.702	130.152	250.74	190.446	180.347	267.29	223.819	203.325	251.598	227.462	0.679216	0.580303	0.603596	-0.33186
RSc0055		putative signal peptide protein	70.9911	57.2644	64.1278	63.1726	45.508	54.3403	32.276	44.4148	38.3454	33.6619	51.0451	42.3535	32.2387	57.9671	45.1029	-0.238926	-0.598468	-0.507729	-0.502969
RSc0056		lipoprotein	217.467	274.564	246.016	166.291	177.366	171.829	261.036	178.14	219.588	190.912	207.226	199.069	195.29	209.238	202.264	-0.51778	-0.305481	-0.28251	0.35383
RSc0057	gatA	aspartyl/glutamyl-tRNA amidotransferase subunit A	123.476	126.115	124.796	173.461	191.925	182.693	115.723	192.446	154.084	144.47	205.6	175.035	151.666	192.388	172.027	0.549855	0.488078	0.463069	-0.2457
RSc0058	gatC	aspartyl/glutamyl-tRNA amidotransferase subunit C	155.24	208.608	181.924	204.24	310.098	257.169	192.789	331.776	262.283	179.152	336.319	257.736	188.982	365.875	277.428	0.499381	0.502555	0.60878	0.0284048
RSc0059	mreB	rod shape-determining protein	364.01	173.642	268.826	570.285	278.737	424.511	271.928	318.133	295.03	330.605	356.701	343.653	365.401	358.534	361.967	0.659129	0.35428	0.429187	-0.524938
RSc0060	mreC	rod shape-determining MREC transmembrane protein	58.696	39.1693	48.9326	143.652	96.9845	120.318	52.6837	99.9013	76.2925	76.2584	115.47	95.8642	77.7409	129.423	103.582	1.29799	0.970195	1.0819	-0.657242
RSc0061	mreD	rod shape-determining MRED transmembrane protein	63.2542	74.8131	69.0336	150.827	108.928	129.877	71.2052	110.259	90.7321	100.613	131.17	115.891	85.6273	137.607	111.617	0.91178	0.747403	0.693187	-0.517467
RSc0062		substrate-binding transmembrane protein	30.1515	28.8181	29.4848	56.8364	58.5465	57.6915	41.5332	49.6844	45.6088	42.5851	54.4559	48.5205	38.6451	62.3448	50.495	0.968386	0.718623	0.776168	-0.339045
RSc0063	mdrB	rod shape-determining (RODA protein) transmembrane	131.616	99.3625	115.489	94.8868	98.946	96.9164	118.084	84.5954	101.34	99.4506	111.825	105.638	85.0211	116.467	100.744	-0.252946	-0.128632	-0.197064	0.0643867
RSc0064		putative long-chain-fatty-acid--CoA ligase protein	690.629	501.225	595.927	93.5577	137.043	115.3	576.511	179.437	377.974	180.947	174.642	177.794	201.129	202.396	201.762	-2.36974	-1.74492	-1.56248	1.71289
RSc0065		transcription regulator protein	335.536	266.021	300.779	245.36	251.216	248.288	176.794	218.583	197.689	357.452	219.089	288.27	497.474	258.964	378.219	-0.276687	-0.0612782	0.33052	-0.328786
RSc0066	topB	DNA topoisomerase III	393.571	572.579	483.075	352.774	382.619	367.697	611.711	353.391	482.551	243.542	338.373	290.957	337.778	411.266	374.522	-0.393732	-0.731439	-0.367197	0.392166
RSc0067		putative thioredoxin-like protein	123.176	81.8429	102.509	115.942	81.0951	98.5186	55.8917	82.5807	69.2362	120.433	86.6063	103.52	94.1216	130.649	112.385	-0.0572896	0.0141477	0.132696	-0.508869
RSc0068	smf	SMF protein	125.238	77.508	101.373	164.61	119.031	141.821	71.6646	106.814	89.2393	121.178	148.549	134.863	88.6314	160.154	124.393	0.484393	0.411826	0.295228	-0.668315
RSc0069		signal peptide protein	1196.42	1021.62	1109.02	1443.62	1358.75	1401.18	1050.05	1207.03	1128.54	861.713	1054.06	957.886	1129.51	1278.53	1204.02	0.337362	-0.211359	0.118574	-0.31219
RSc0070	def	peptide deformylase	307.736	177.081	242.409	286.726	141.588	214.157	246.876	175.016	210.946	243.614	188.059	215.837	233.711	197.645	215.678	-0.178771	-0.167501	-0.168561	-0.0217951
RSc0071		hypothetical protein	65.0578	33.3725	49.2152	82.5213	38.6096	60.5654	32.7311	40.9763	36.8537	58.0825	50.3417	54.2121	48.0674	46.2078	47.1376	0.299393	0.139512	-0.0622242	-0.716686
RSc0072	fmt	methionyl-tRNA formyltransferase	66.0236	45.4595	55.7416	109.198	66.6178	87.9079	55.9857	70.52	63.2528	62.6194	69.5344	66.0769	71.9747	73.3578	72.6662	0.65724	0.245393	0.382532	-0.474862
RSc0073		transporter transmembrane protein	133.707	93.6849	113.696	214.161	144.181	179.171	71.1946	158.561	114.878	170.851	168.669	169.76	160.373	259.108	209.74	0.656156	0.578316	0.883425	-0.641237
RSc0074	htpX	heat shock protein HtpX	551.992	657.618	604.805	564.781	553.346	559.063	720.952	634.191	677.572	943.275	544.651	743.963	885.342	735.808	810.575	-0.113458	0.298761	0.422476	0.277361
RSc0075	rrmB	putative RNA methyltransferase (SUN protein)	86.5172	85.159	85.8381	116.433	97.5597	106.996	82.9722	110.439	96.7056	100.946	100.611	100.779	86.7725	110.53	98.6513	0.317872	0.231498	0.200719	-0.14589
RSc0076		proline rich signal peptide protein	108.74	100.766	104.753	130.4	89.8324	110.116	96.4055	101.268	98.8367	101.874	104.781	103.328	93.2014	118.104	105.653	0.0720352	-0.0197673	0.0123381	-0.155907
RSc0077		two component sensor histidine kinase transcription regulator protein	96.7571	73.6557	85.2064	108.23	69.5636	88.8968	64.0755	71.3902	67.7328	82.5588	63.1218	72.8403	70.5635	75.4163	72.9899	0.0611697	-0.226225	-0.223265	-0.392276
RSc0078		two component response regulator transcription regulator protein	506.315	472.584	489.45	550.677	489.523	520.1	305.919	493.297	399.608	458.382	420.258	439.32	606.082	536.851	571.466	0.087629	-0.155888	0.223509	-0.380204
RSc0079		hypothetical protein	85.7876	77.5015	81.6445	95.6635	65.4917	80.5776	83.559	70.2355	76.8972	85.0673	73.5983	79.3328	78.3112	76.7017	77.5065	-0.0189777	-0.0414391	-0.0750402	-0.0674468
RSc0080		hypothetical protein	1583.24	712.095	1147.67	308.814	253.02	280.917	294.813	289.378	292.096	780.236	279.318	529.777	912.576	182.912	547.744	-2.03049	-1.11525	-1.06713	0.0562962
RSc0081		hypothetical protein	44.5967	43.0857	43.8412	45.971	36.8992	41.4351	25.5727	36.2334	30.9031	25.8481	39.1032	32.4757	40.7256	39.2761	40.0008	-0.0814339	-0.432929	-0.132257	-0.423104
RSc0082		hypothetical protein	53.8482	42.4335	48.1409	50.6045	38.1904	44.3974	28.9796	38.7823	33.8809	43.8594	36.6732	40.2663	54.3903	44.9787	49.6845	-0.116785	-0.257689	0.0455342	-0.390002
RSc0083		hypothetical protein	36.8554	35.1411	35.9982	29.8766	30.6621	30.2693	18.3986	22.5961	20.4973	21.3804	29.108	25.2442	22.4064	37.0541	29.7302	-0.250069	-0.511975	-0.275995	-0.56242
RSc0084		amino-acid-binding periplasmic (PBP) ABC transporter protein	85.0591	65.7289	75.394	84.9258	85.1448	85.0353	51.9708	36.4631	44.2169	118.148	83.0129	100.58	91.7742	94.8583	93.3162	0.173612	0.415828	0.307679	-0.943462
RSc0085	cca	multifunctional tRNA nucleotidyl transferase/2'3'-cyclic phosphodiesterase/2'nucleotidase/phosphatase	185.678	190.986	188.332	189.308	224.867	207.087	144.48	185.774	165.127	124.159	169.274	146.716	129.135	197.139	163.137	0.136962	-0.360247	-0.207194	-0.326664
RSc0086		hypothetical protein	419.062	609.432	514.247	424.522	459.367	441.945	375.423	469.647	422.535	339.011	372.837	355.924	423.294	445.673	434.483	-0.218596	-0.530892	-0.24316	-0.0647944
RSc0087		putative NADH-ubiquinone oxidoreductase oxidoreductase protein	62.6746	90.9696	76.8221	35.0179	39.7888	37.4034	66.3411	38.2942	52.3177	51.3989	31.7183	41.5586	74.2321	35.9549	55.0935	-1.03835	-0.886374	-0.479639	0.48413
RSc0088	slt	soluble lytic murein transglycosylase precursor transmembrane protein	294.783	365.383	330.083	335.195	381.81	358.502	264.207	431.646	347.927	405.753	341.907	373.83	481.868	465.218	473.543	0.119154	0.179554	0.520667	-0.0432006
RSc0089		hypothetical protein	87.2242	66.9674	77.0958	81.9663	89.9355	85.9509	43.4241	91.6081	67.5161	78.4606	86.7717	82.6162	85.8739	84.7954	85.3347	0.15686	0.0997716	0.146479	-0.348281
RSc0090		hypothetical protein	108.798	75.5036	92.1508	131.272	233.661	182.466	258.377	127.828	193.103	231.703	366.631	299.167	161.561	180.849	171.205	0.985563	1.69888	0.893656	0.0817352
RSc0091	metF	5,10-methylenetetrahydrofolate reductase oxidoreductase protein	240.733	142.679	191.706	330.976	381.98	356.478	434.252	221.41	327.831	554.483	648.954	601.718	433.929	294.082	364.005	0.894918	1.65019	0.925065	-0.120861
RSc0092		hypothetical protein	397.844	190.948	294.396	419.1	364.313	391.707	446.631	243.586	345.108	575.229	691.158	633.194	482.455	313.909	398.182	0.412015	1.10489	0.43567	-0.182723
RSc0093	ahcY	S-adenosyl-L-homocysteine hydrolase	1143.81	1032.67	1088.24	1523.88	2322.89	1923.38	5770.96	1465.63	3618.3	3808.03	4909.89	4358.96	2818.26	2444.16	2631.21	0.821651	2.00199	1.27373	0.911662
RSc0094		putative lipoprotein transmembrane	87.9114	71.0717	79.4916	18.2551	11.603	14.9291	79.9386	24.5124	52.2255	13.3013	11.4657	12.3835	17.8749	15.6179	16.7464	-2.41268	-2.68238	-2.24695	1.80663
RSc0095		hypothetical protein	101.745	70.8856	86.3153	14.4512	8.46664	11.4589	129.224	29.1132	79.1686	8.01899	7.06808	7.54354	5.93797	11.6854	8.81169	-2.91315	-3.5163	-3.29213	2.78846
RSc0096		hypothetical protein	47.6386	12.1664	29.9025	7.39239	3.35036	5.37137	13.0639	6.30394	9.68392	6.60779	3.80699	5.20739	8.844	4.49606	6.67003	-2.4769	-2.52163	-2.1645	0.8503
RSc0097		putative alkaline phosphatase lipoprotein transmembrane	24.9085	20.0193	22.4639	14.4182	28.1293	21.2737	31.2674	16.6497	23.9585	23.0138	30.5988	26.8063	40.5471	87.4423	63.9947	-0.0785341	0.254964	1.51034	0.171466
RSc0098		putative alkaline phosphatase signal peptide protein	23.9255	25.29	24.6077	17.0826	31.5897	24.3361	28.2396	21.1188	24.6792	17.4399	30.7773	24.1086	29.798	95.296	62.547	-0.0160118	-0.0295649	1.34583	0.0201947
RSc0099		putative signal peptide protein	15.2021	9.63491	12.4185	13.3341	9.64561	11.4899	6.35053	8.30065	7.32559	7.60504	11.0158	9.31042	15.3886	22.5165	18.9526	-0.112131	-0.415573	0.6099	-0.649344
RSc0100	thiD	bifunctional hydroxy-phosphomethylpyrimidine kinase/hydroxy-methylpyrimidine kinase	355.51	417.754	386.632	272.067	320.699	296.383	273.72	284.427	279.074	244.604	295.579	270.091	297.886	340.483	319.185	-0.383498	-0.517513	-0.27657	-0.0868176
RSc0101		putative lipoprotein transmembrane	294.434	172.441	233.438	219.364	120.885	170.125	101.924	118.117	110.02	108.184	100.198	104.191	134.146	133.683	133.914	-0.456445	-1.16381	-0.801724	-0.628819
RSc0102		putative calcium binding hemolysin protein	193.683	320.173	256.928	110.49	63.1948	86.8424	149.269	188.354	168.812	45.5205	64.7346	55.1275	50.6239	87.165	68.8945	-1.56489	-2.22052	-1.8989	0.958942
RSc0104		putative hemolysin-type calcium-binding protein	351.002	554.784	452.893	184.71	125.862	155.286	284.583	347.711	316.147	78.4097	136.121	107.265	79.903	153.696	116.799	-1.54424	-2.07799	-1.95514	1.02567
RSc0107		hypothetical protein	258.904	426.059	342.481	76.3434	55.0007	65.672	333.467	68.5487	201.008	83.9486	58.1309	71.0397	127.401	88.7228	108.062	-2.38267	-2.26933	-1.66417	1.6139
RSc0108	thiE1	thiamine-phosphate pyrophosphorylase protein	61.6144	101.984	81.7992	73.114	90.4238	81.7689	32.0508	99.8611	65.956	29.648	81.945	55.7965	34.326	94.1239	64.225	-0.000534501	-0.551912	-0.348953	-0.310049
RSc0109	thiG	thiazole synthase	234.561	206.171	220.366	286.219	169.558	227.888	109.641	194.005	151.823	119.824	143.163	131.494	148.586	182.282	165.434	0.0484265	-0.74491	-0.413646	-0.585938
RSc0111		sulfur carrier protein ThiS	379.869	396.544	388.207	442.877	216.877	329.877	158.948	297.032	227.99	100.226	214.234	157.23	130.104	331.436	230.77	-0.234896	-1.30395	-0.750369	-0.532958
RSc0112		putative D-amino acid oxidase flavoprotein oxidoreductase	230.717	302.216	266.466	274.894	258.553	266.724	141.453	266.219	203.836	121.126	211.038	166.082	139.168	254.682	196.925	0.00139077	-0.682058	-0.436308	-0.387936
RSc0113	thiC	thiamine biosynthesis protein ThiC	528.12	866.915	697.517	570.671	795.055	682.863	992.138	735.156	863.647	432.924	712.702	572.813	616.703	832.369	724.536	-0.0306332	-0.284165	0.054828	0.338846
RSc0114		hypothetical protein	937.775	713.041	825.408	1087.11	590.525	838.817	408.651	661.474	535.062	460.794	571.476	516.135	555.881	465.828	510.854	0.0232495	-0.677359	-0.692195	-0.64865
RSc0115		putative hemagglutinin-related protein	182.36	226.746	204.553	90.8774	24.996	57.9367	216.075	49.6644	132.87	16.489	24.1144	20.3017	14.6887	41.1939	27.9413	-1.81993	-3.3328	-2.872	1.19746
RSc0116		hypothetical protein	1510.63	3210.28	2360.45	34.013	44.0363	39.0246	2129.86	123.934	1126.9	28.8292	32.9651	30.8971	32.8048	47.0527	39.9288	-5.91854	-6.25545	-5.88549	4.85183
RSc0117		hypothetical protein	1083.83	1188.07	1135.95	28.3181	39.4839	33.901	1037.69	73.0296	555.36	33.6008	25.2806	29.4407	36.4385	34.5681	35.5033	-5.06643	-5.26994	-4.9998	4.03402
RSc0118		hypothetical protein	1280.29	834.765	1057.53	47.0667	34.4284	40.7476	505.402	60.6298	283.016	41.7086	24.4807	33.0947	53.3314	29.3251	41.3282	-4.69784	-4.99795	-4.67742	2.7961
RSc0119		hypothetical protein	515.261	334.648	424.954	18.6968	20.0739	19.3853	182.633	28.8352	105.734	16.6211	13.3029	14.962	17.9223	18.7638	18.343	-4.45427	-4.82793	-4.534	2.4474
RSc0120		hypothetical protein	320.206	172.894	246.55	16.014	9.16805	12.591	103.704	14.1653	58.9346	11.886	8.69152	10.2888	12.1058	11.3654	11.7356	-4.29141	-4.58274	-4.39292	2.22672
RSc0121	aidB	putative oxidoreductase flavoprotein FAD	123.059	100.753	111.906	67.5294	76.8952	72.2123	82.12	68.8707	75.4954	70.001	55.4223	62.7117	79.3735	84.3711	81.8723	-0.631971	-0.835482	-0.45084	0.0641432
RSc0122		substrate-binding periplasmic (PBP) ABC transporter protein	229.022	393.327	311.174	354.019	332.641	343.33	534.297	461.746	498.022	314.702	492.783	403.743	419.285	541.68	480.482	0.141872	0.375712	0.62676	0.536612
RSc0123		putative alcohol dehydrogenase oxidoreductase protein	59.7933	84.6045	72.1989	51.6789	50.6378	51.1583	67.155	55.9236	61.5393	37.8262	61.2601	49.5431	45.1559	67.2395	56.1977	-0.497007	-0.543291	-0.361466	0.266538
RSc0124		hypothetical protein	269.139	255.546	262.342	237.355	137.177	187.266	149.753	136.673	143.213	193.017	165.512	179.264	187.017	213.484	200.25	-0.486363	-0.549362	-0.389646	-0.386927
RSc0125		hypothetical protein	191.338	160.407	175.873	215.774	110.377	163.076	102.126	112.588	107.357	113.533	109.117	111.325	180.038	146.91	163.474	-0.10899	-0.659752	-0.105469	-0.603124
RSc0126		hypothetical protein	1719.07	1646.33	1682.7	1852.76	628.399	1240.58	964.527	790.881	877.704	1048.25	634.912	841.581	1458.52	955.592	1207.06	-0.439764	-0.999604	-0.479285	-0.499208
RSc0127		putative hemagglutinin-related protein	12.4398	8.99033	10.7151	11.5045	7.55377	9.52914	7.70553	7.50992	7.60773	8.51431	7.33177	7.92304	7.9885	12.314	10.1513	-0.169223	-0.435515	-0.0779832	-0.32488
RSc0128		transcription regulator protein	62.4215	74.5598	68.4907	64.8281	72.4881	68.6581	49.0841	68.2992	58.6916	70.9605	67.5664	69.2635	90.5658	80.9338	85.7498	0.00352288	0.0161872	0.324226	-0.226275
RSc0129		hypothetical protein	203.813	139.763	171.788	76.8664	70.5206	73.6935	89.488	63.2381	76.3631	64.6263	48.242	56.4342	86.1459	66.2713	76.2086	-1.22102	-1.60599	-1.1726	0.0513374
RSc0130		hypothetical protein	55.864	40.6059	48.2349	28.1844	24.1928	26.1886	30.4875	23.3276	26.9076	20.6698	21.2227	20.9462	23.4054	28.734	26.0697	-0.88114	-1.20339	-0.887705	0.0390721
RSc0131		lipoprotein	14.8134	15.4022	15.1078	14.5156	12.2821	13.3988	14.3957	11.7082	13.0519	14.1506	12.1043	13.1274	14.0409	22.475	18.258	-0.173184	-0.202707	0.273231	-0.0378438
RSc0132		transcription regulator protein	23.4125	27.361	25.3867	21.2737	24.6335	22.9536	34.5962	23.7658	29.181	21.7554	21.1815	21.4685	25.4568	35.9086	30.6827	-0.145355	-0.241858	0.27335	0.346309
RSc0133		hypothetical protein	88.1924	78.7683	83.4804	77.9349	62.5276	70.2313	96.2801	42.39	69.335	71.6883	76.39	74.0392	47.3029	67.2302	57.2665	-0.249324	-0.173148	-0.543744	-0.0185283
RSc0134	metK	S-adenosylmethionine synthetase	812.011	816.997	814.504	566.244	533.201	549.723	1168.61	439.164	803.887	468.297	567.436	517.867	445.581	517.224	481.403	-0.567218	-0.653342	-0.758678	0.548289
RSc0135		lipid A biosynthesis lauroyl acyltransferase	121.806	102.847	112.326	151.861	116.069	133.965	105.664	126.122	115.893	69.7696	125.409	97.5893	76.6088	138.636	107.622	0.254158	-0.202903	-0.0617199	-0.209063
RSc0136		lipid A biosynthesis lauroyl acyltransferase	109.383	127.318	118.35	158.168	146.267	152.218	137.645	164.55	151.098	93.4852	170.904	132.195	117.822	187.606	152.714	0.363068	0.159597	0.367767	-0.0106544
RSc0137	dapF	diaminopimelate epimerase	142.276	204.044	173.16	171.962	217.689	194.825	198.923	210.164	204.543	122.611	221.678	172.144	146.204	264.838	205.521	0.170077	-0.00848562	0.24718	0.0702252
RSc0138		hypothetical protein	162.094	168.924	165.509	179.211	151.957	165.584	174.418	140.394	157.406	154.958	145.136	150.047	134.539	170.473	152.506	0.000653606	-0.141495	-0.118044	-0.0730727
RSc0139	pyrE	orotate phosphoribosyltransferase	207.875	226.076	216.976	309.532	241.439	275.486	295.133	249.969	272.551	228.216	298.62	263.418	280.473	300.741	290.607	0.344444	0.279822	0.421537	-0.0154502
RSc0140		putative exodeoxyribonuclease III protein	130.617	143.139	136.878	191.443	175.928	183.685	214.881	165.341	190.111	139.846	155.653	147.75	159.862	201.171	180.517	0.424347	0.110263	0.39924	0.0496043
RSc0141		hypothetical protein	225.172	198.744	211.958	329.932	232.966	281.449	225.88	221.693	223.786	221.197	231.674	226.435	224.574	259.762	242.168	0.409095	0.0953217	0.19223	-0.330751
RSc0142	argC	N-acetyl-gamma-glutamyl-phosphate reductase	387.636	640.459	514.048	632.645	887.026	759.835	789.012	847.443	818.227	537.903	936.555	737.229	620.9	1031.14	826.02	0.563785	0.520211	0.684275	0.106815
RSc0143		hypothetical protein	51.2076	60.2569	55.7323	62.3169	70.624	66.4704	57.7935	58.583	58.1882	72.8647	66.4857	69.6752	73.7052	78.0635	75.8844	0.254201	0.322133	0.44529	-0.191985
RSc0144		transcription regulator protein	64.9837	76.7125	70.8481	57.9005	74.0432	65.9719	54.4533	64.5215	59.4874	65.6665	54.9946	60.3306	75.6826	73.1269	74.4048	-0.102879	-0.23184	0.0706656	-0.149266
RSc0145		putative transmembrane protein	9.96676	10.5678	10.2673	23.5174	11.202	17.3597	9.92363	12.9278	11.4257	14.916	16.4479	15.682	24.9146	24.665	24.7898	0.757688	0.611051	1.27169	-0.603458
RSc0146		lipoprotein transmembrane	184.601	100.847	142.724	171.359	153.851	162.605	83.1649	150.083	116.624	174.668	129.779	152.224	247.197	133.562	190.38	0.188144	0.0929631	0.41565	-0.479508
RSc0147		putative signal peptide protein	12.9988	25.9058	19.4523	15.4002	23.3516	19.3759	12.1776	17.5027	14.8402	9.43982	16.5372	12.9885	14.0586	18.5885	16.3236	-0.00567742	-0.582705	-0.252986	-0.384758
RSc0148		hypothetical protein	36.0874	37.0926	36.59	38.5	42.1019	40.301	25.9532	27.2621	26.6076	30.0897	29.8571	29.9734	31.9731	34.9456	33.4594	0.139364	-0.287767	-0.12904	-0.598973
RSc0149		transcription regulator protein	59.8472	74.7768	67.312	64.1819	74.8596	69.5207	49.6969	58.6544	54.1757	54.812	67.4745	61.1433	52.5895	71.3319	61.9607	0.0465799	-0.13867	-0.11951	-0.359799
RSc0150		hypothetical protein	32.9922	30.6989	31.8455	18.1749	13.0334	15.6042	27.5229	15.562	21.5424	28.6648	12.6574	20.6611	35.1946	12.1198	23.6572	-1.02916	-0.624175	-0.428812	0.465253
RSc0151		putative transmembrane protein	48.2161	43.9327	46.0744	23.724	27.0113	25.3676	28.0778	21.8807	24.9793	35.7767	21.9006	28.8387	32.4302	28.9555	30.6928	-0.860976	-0.675962	-0.586063	-0.0222597
RSc0152		lipoprotein	95.6302	128.626	112.128	111.254	195.17	153.212	127.019	121.929	124.474	119.064	170.671	144.868	113.434	207.783	160.608	0.450381	0.369586	0.5184	-0.299685
RSc0153		putative signal peptide protein	61.6386	97.4194	79.529	45.3941	66.3888	55.8915	54.4181	61.3953	57.9067	50.2404	66.3721	58.3063	49.7318	86.4077	68.0697	-0.508853	-0.44783	-0.224467	0.0511027
RSc0154	ampG	muropeptide transporter	96.1246	54.8375	75.481	106.575	81.7073	94.1412	44.1621	78.1428	61.1525	104.902	81.4732	93.1876	93.3943	96.1722	94.7833	0.318711	0.304024	0.328518	-0.622415
RSc0155		hypothetical protein	114.923	95.6623	105.293	122.68	105.039	113.859	82.3183	104.639	93.4786	106.714	104.004	105.359	93.9928	120.673	107.333	0.11285	0.000908826	0.0276876	-0.284546
RSc0156		short chain dehydrogenase	189.415	229.138	209.276	222.992	266.243	244.618	197.975	257.952	227.964	116.008	328.568	222.288	152.994	296.459	224.726	0.225117	0.0870197	0.10276	-0.101725
RSc0157		hypothetical protein	225.98	193.743	209.861	246.811	172.523	209.667	220.547	193.893	207.22	257.073	256.727	256.9	294.5	173.586	234.043	-0.00133771	0.291769	0.157336	-0.0169366
RSc0158		arginase	169.394	725.026	447.21	95.9814	258.449	177.215	398.267	428.963	413.615	287.631	557.354	422.493	630.75	329.898	480.324	-1.33545	-0.0820267	0.103055	1.22279
RSc0159		acetylornithine aminotransferase protein	276.565	1656.23	966.398	193.846	694.929	444.387	1149.43	1013.34	1081.38	693.244	1096.24	894.742	1352.86	626.27	989.565	-1.1208	-0.111145	0.0341778	1.28299
RSc0160		transcription regulator protein	109.872	99.5338	104.703	74.5659	66.7137	70.6398	58.5701	67.2848	62.9275	75.3793	74.8919	75.1356	97.8323	102.23	100.031	-0.567748	-0.478733	-0.0658521	-0.166792
RSc0161		transmembrane aldehyde dehydrogenase oxidoreductase protein	332.591	361.477	347.034	94.4047	82.8728	88.6388	201.945	95.9671	148.956	72.2837	79.1523	75.718	98.7626	111.578	105.17	-1.96907	-2.19637	-1.72235	0.748877
RSc0162		transcription regulator protein	174.397	60.0769	117.237	216.24	68.3447	142.292	93.06	96.1688	94.6144	85.571	82.2803	83.9256	147.595	87.838	117.716	0.279431	-0.482244	0.00588921	-0.588726
RSc0163		lipoprotein	157.618	51.8946	104.756	144.62	52.3105	98.4652	58.1997	68.4535	63.3266	62.5812	49.2337	55.9074	132.464	62.307	97.3855	-0.0893504	-0.905925	-0.105258	-0.636803
RSc0164		ABC transporter ATP-binding protein	134.516	45.3499	89.9329	129.202	38.048	83.625	42.2679	56.1177	49.1928	45.9242	39.06	42.4921	101.197	48.4145	74.8058	-0.104915	-1.08166	-0.265701	-0.765487
RSc0165		hypothetical protein	66.5033	43.1432	54.8233	64.6157	26.6689	45.6423	38.9571	45.0373	41.9972	28.4299	27.3036	27.8667	49.7821	32.6668	41.2245	-0.264416	-0.976243	-0.411288	-0.120078
RSc0166		outer membrane channel lipoprotein	63.9322	38.8491	51.3907	73.0166	24.5958	48.8062	16.2539	46.8497	31.5518	25.489	25.8406	25.6648	42.8026	27.3644	35.0835	-0.0744415	-1.00171	-0.550713	-0.629342
RSc0167		hypothetical protein	82.7906	79.6743	81.2325	86.8724	73.4759	80.1741	97.4579	68.1258	82.7918	84.4772	89.4902	86.9837	82.8612	117.358	100.11	-0.018919	0.0986889	0.301452	0.0463516
RSc0168		hypothetical conserved protein	71.52	74.3904	72.9552	107.385	125.864	116.625	112.813	97.921	105.367	86.7133	136.949	111.831	91.4648	141.006	116.235	0.676788	0.616239	0.671967	-0.146448
RSc0169		putative transmembrane oxidoreductase protein	70.856	70.6632	70.7596	102.067	117.113	109.59	100.8	100.669	100.734	58.4954	130.05	94.2727	67.922	138.848	103.385	0.631118	0.413914	0.547029	-0.121558
RSc0170		probable transmembrane protein	30.7061	22.8537	26.7799	39.558	25.6824	32.6202	32.5765	23.6604	28.1185	16.7617	34.6249	25.6933	18.9058	33.5484	26.2271	0.284615	-0.0597584	-0.0300923	-0.214249
RSc0171		short chain dehydrogenase	56.9616	49.1374	53.0495	74.9867	86.6389	80.8128	72.5365	78.081	75.3088	48.1675	100.682	74.4248	50.6586	91.8708	71.2647	0.607245	0.488443	0.425848	-0.101766
RSc0172		hypothetical protein	49.137	34.1481	41.6425	80.8024	51.6874	66.2449	36.7376	47.9752	42.3564	30.347	58.6874	44.5172	30.7693	61.4371	46.1032	0.669751	0.0963044	0.146808	-0.645229
RSc0173		hypothetical protein	40.902	29.2348	35.0684	73.778	46.2944	60.0362	41.0232	51.2353	46.1292	33.8759	54.1863	44.0311	36.1071	60.3136	48.2104	0.775661	0.328351	0.459171	-0.380151
RSc0174		2-dehydropantoate 2-reductase	41.9482	48.5392	45.2437	39.0814	37.3263	38.2039	31.8716	44.0932	37.9824	30.7097	33.9455	32.3276	37.5013	41.8875	39.6944	-0.243999	-0.484951	-0.188781	-0.00838697
RSc0175		hypothetical protein	146.083	115.974	131.029	182.066	103.763	142.915	131.414	116.693	124.053	133.278	114.237	123.757	184.256	118.588	151.422	0.125272	-0.0823647	0.208694	-0.20419
RSc0176		lipoprotein	75.9278	94.3795	85.1536	80.0517	72.5006	76.2762	75.6774	67.9194	71.7984	59.0757	63.1225	61.0991	66.9562	89.6171	78.2866	-0.158836	-0.478917	-0.121302	-0.0872803
RSc0177	glmU	UDP-N-acetylglucosamine pyrophosphorylase protein	636.192	674.3	655.246	669.906	687.992	678.949	785.753	698.513	742.133	602.233	639.976	621.104	870.386	903.367	886.876	0.0512666	-0.0772006	0.436697	0.128375
RSc0178	glmS	D-fructose-6-phosphate amidotransferase	738.881	687.328	713.104	662.065	581.678	621.871	658.305	595.59	626.947	756.636	587.113	671.875	899.676	751.371	825.524	-0.197497	-0.0859217	0.211196	0.0117281
RSc0179		hypothetical protein	787.538	996.852	892.195	116.096	143.052	129.574	365.271	148.719	256.995	118.782	156.656	137.719	107.654	130.839	119.246	-2.78358	-2.69563	-2.90341	0.987964
RSc0180		probable pseudogene (alcohol dehydrogenase c-terminal fragment) protein	34.2708	21.4077	27.8392	25.3725	19.4134	22.3929	8.20254	17.1373	12.6699	16.8326	13.419	15.1258	16.7562	15.8711	16.3136	-0.314076	-0.880109	-0.771041	-0.821637
RSc0181		putative zinc-containing alcohol dehydrogenase (ADH-HT). oxidoreductase protein	193.501	216.348	204.925	137.63	91.5818	114.606	67.2716	113.669	90.4703	128.42	137.03	132.725	111.509	134.025	122.767	-0.838411	-0.626652	-0.73917	-0.341165
RSc0182		hypothetical protein	142.621	135.012	138.817	63.8684	46.9665	55.4175	49.6009	46.8282	48.2146	30.8104	56.7539	43.7822	27.2291	58.7005	42.9648	-1.32477	-1.66476	-1.69195	-0.200872
RSc0183		hypothetical protein	985.674	813.152	899.413	409.758	341.801	375.779	251.734	372.808	312.271	238.473	414.635	326.554	239.269	260.576	249.923	-1.2591	-1.46166	-1.8475	-0.267088
RSc0184		hypothetical protein	562.64	653.664	608.152	371.107	416.048	393.577	244.337	438.146	341.241	310.519	494.392	402.456	299.249	383.877	341.563	-0.627784	-0.595603	-0.83228	-0.205855
RSc0185		hypothetical protein	279.054	315.674	297.364	201.33	179.687	190.509	93.3502	216.429	154.89	105.912	179.49	142.701	142.561	170.88	156.721	-0.642375	-1.05923	-0.924036	-0.298615
RSc0186		hypothetical protein	260.171	286.003	273.087	220.267	172.089	196.178	49.156	221.607	135.381	94.532	146.167	120.35	132.655	148.495	140.575	-0.477197	-1.18213	-0.958021	-0.535133
RSc0187		hypothetical protein	435.534	433.913	434.724	283.883	190.417	237.15	101.922	212.121	157.022	126.199	194.268	160.233	208.744	160.932	184.838	-0.874298	-1.43992	-1.23384	-0.594838
RSc0188		hypothetical protein	186.919	156.631	171.775	158.716	95.3047	127.01	23.8261	88.7889	56.3075	34.623	90.372	62.4975	98.0634	68.2285	83.1459	-0.435574	-1.45865	-1.0468	-1.17355
RSc0189		hypothetical protein	399.778	283.789	341.784	337.522	122.269	229.895	45.7013	160.394	103.048	136.598	117	126.799	202.17	127.119	164.644	-0.572105	-1.43054	-1.05373	-1.15767
RSc0190		transcription regulator protein	33.523	24.0606	28.7918	28.0756	11.7061	19.8909	9.05632	12.4821	10.7692	10.776	15.2201	12.998	8.93736	20.4095	14.6734	-0.533553	-1.14736	-0.972452	-0.885193
RSc0191		transmembrane two component system sensor kinase transcription regulator protein	43.5392	34.183	38.8611	37.8128	23.1617	30.4873	25.4338	22.5994	24.0166	28.5433	23.2989	25.9211	37.4198	33.1214	35.2706	-0.350121	-0.5842	-0.139861	-0.344174
RSc0192		response regulator transcription regulator protein	157.492	85.9138	121.703	55.1683	32.8069	43.9876	31.4002	33.2245	32.3124	43.2949	36.3849	39.8399	52.0857	43.8254	47.9556	-1.46819	-1.61108	-1.34359	-0.445011
RSc0193		hypothetical conserved protein	1001.6	622.796	812.198	211.421	101.377	156.399	166.507	140.153	153.33	112.235	150.719	131.477	82.506	113.468	97.987	-2.3766	-2.62702	-3.05117	-0.0285913
RSc0194		zinc-dependent alcohol dehydrogenase oxidoreductase protein	513.97	430.507	472.239	88.9197	73.7608	81.3402	153.944	82.7061	118.325	86.4162	68.8444	77.6303	84.5469	73.4944	79.0206	-2.53747	-2.60482	-2.57921	0.540714
RSc0195		hypothetical protein	185.389	213.082	199.236	39.3773	27.1763	33.2768	68.8048	29.2415	49.0232	24.6131	29.6523	27.1327	27.8201	36.0608	31.9404	-2.58189	-2.87637	-2.64102	0.558946
RSc0196		putative cytochrome c1 signal peptide protein	21.9358	25.6367	23.7863	20.2166	12.209	16.2128	10.7151	13.612	12.1636	14.0832	15.5986	14.8409	14.0295	22.1336	18.0816	-0.552995	-0.680549	-0.395609	-0.414569
RSc0197		putative cytochrome C signal peptide protein	77.9713	34.1384	56.0549	79.7862	18.8374	49.3118	18.0701	23.8872	20.9787	25.1575	24.2056	24.6816	34.009	30.3782	32.1936	-0.184906	-1.18341	-0.800065	-1.23301
RSc0198		hypothetical protein	200.006	266.657	233.332	198.197	141.195	169.696	145.998	149.046	147.522	124.899	157.633	141.266	123.287	183.313	153.3	-0.459429	-0.723967	-0.606023	-0.202022
RSc0199		cytochrome B561 cytochrome transmembrane protein	185.654	152.182	168.918	152.062	114.088	133.075	77.3928	143.372	110.382	127.948	132.261	130.105	129.94	102.654	116.297	-0.344084	-0.376652	-0.538509	-0.269729
RSc0200		putative small HEAT shock protein	4054.09	3801.35	3927.72	3010.62	1896.87	2453.74	776.262	2994.83	1885.55	1788.7	2053.23	1920.97	2238.55	1728.15	1983.35	-0.678707	-1.03186	-0.985753	-0.380003
RSc0201		hypothetical protein	1202.56	1143.45	1173.01	791.599	601.484	696.542	299.369	892.955	596.162	408.811	688.852	548.832	544.044	558.588	551.316	-0.751928	-1.09577	-1.08926	-0.224505
RSc0202		phosphoribosylpyrophosphate synthetase	281.781	213.473	247.627	188.625	71.7443	130.185	58.5705	95.5049	77.0377	52.893	112.698	82.7955	72.7423	111.152	91.9471	-0.927609	-1.58054	-1.42929	-0.756923
RSc0203		hypothetical protein	1161.89	882.705	1022.3	657.574	186.361	421.967	218.64	332.776	275.708	266.991	232.212	249.601	286.459	280.523	283.491	-1.27661	-2.03412	-1.85044	-0.613991
RSc0204	deoA	thymidine phosphorylase	391.661	304.484	348.072	258.944	85.5665	172.255	103.465	132.212	117.838	97.4926	104.879	101.186	91.4022	161.162	126.282	-1.01484	-1.78238	-1.46274	-0.547737
RSc0205		transcription regulator protein	81.6136	82.2116	81.9126	115.49	94.3157	104.903	65.2723	81.5817	73.427	130.432	112.167	121.299	128.116	127.268	127.692	0.356897	0.566416	0.640511	-0.514671
RSc0206		putative signal peptide protein	12.5796	24.8102	18.6949	10.0897	12.3754	11.2325	12.2889	11.8545	12.0717	7.72005	9.92626	8.82315	11.0402	19.032	15.0361	-0.734959	-1.08328	-0.314214	0.103943
RSc0207		putative transporter transmembrane protein	11.774	7.60429	9.68914	13.5112	9.52564	11.5184	7.87231	7.50584	7.68907	9.2269	8.20297	8.71494	10.3661	16.2706	13.3184	0.249502	-0.152879	0.458974	-0.583061
RSc0209		hypothetical conserved protein	82.0467	114.93	98.4883	78.8818	113.667	96.2744	117.225	83.612	100.418	92.8474	103.944	98.3957	115.244	126.037	120.641	-0.0328009	-0.00135781	0.292689	0.0608009
RSc0210		hypothetical protein	74.9285	66.8482	70.8884	71.8846	58.5298	65.2072	29.616	48.6293	39.1227	87.9322	63.2881	75.6102	89.6971	68.2983	78.9977	-0.120517	0.0930314	0.156262	-0.737027
RSc0211		hypothetical conserved protein	95.0064	89.3016	92.154	78.7202	79.7894	79.2548	74.4442	58.3972	66.4207	78.4082	71.6998	75.054	83.4123	75.9706	79.6915	-0.217548	-0.296118	-0.209622	-0.254865
RSc0212		putative aspartate racemase protein	58.1343	76.9404	67.5374	38.8806	25.4151	32.1478	38.733	29.5442	34.1386	33.3184	31.3706	32.3445	38.4059	44.0244	41.2152	-1.07096	-1.06217	-0.712511	0.0866816
RSc0213		glutamine amidotransferase	27.5354	36.4044	31.9699	11.8237	15.2739	13.5488	22.6885	13.5559	18.1222	11.5999	15.7502	13.675	13.317	18.534	15.9255	-1.23855	-1.22517	-1.00538	0.419593
RSc0214		transcription regulator protein	234.555	185.623	210.089	60.9209	46.0483	53.4846	49.6918	50.4228	50.0573	76.9224	51.261	64.0917	75.4901	51.8979	63.694	-1.97381	-1.71279	-1.72177	-0.0955431
RSc0215		short chain dehydrogenase	858.13	1442.36	1150.24	44.9146	67.4871	56.2009	329.838	151.87	240.854	54.5299	60.4817	57.5058	74.2932	69.1639	71.7285	-4.35521	-4.32209	-4.00325	2.0995
RSc0216		transport transmembrane protein	177.887	121.13	149.508	11.9699	9.16758	10.5687	28.7373	16.7493	22.7433	13.899	12.5466	13.2228	11.4004	13.0035	12.202	-3.82235	-3.49913	-3.61504	1.10564
RSc0217		oxidoreductase transmembrane protein	245.416	155.144	200.28	8.78563	7.00367	7.89465	27.5837	17.524	22.5539	7.64127	6.97112	7.30619	9.15173	9.94856	9.55015	-4.665	-4.77675	-4.39035	1.51443
RSc0218		hypothetical protein	1233.58	1473.2	1353.39	17.2362	12.0602	14.6482	723.524	38.6928	381.108	21.0891	11.9002	16.4947	31.9666	13.1714	22.569	-6.52971	-6.35844	-5.90609	4.70141
RSc0219		putative acylphosphatase protein	168.448	173.99	171.219	22.7525	32.1463	27.4494	77.8711	24.7524	51.3118	44.0927	36.2309	40.1618	41.8733	31.9732	36.9232	-2.641	-2.09195	-2.21324	0.902515
RSc0220		hypothetical protein	91.274	115.867	103.571	20.7627	21.0791	20.9209	80.8717	20.2774	50.5746	28.7966	21.5038	25.1502	30.8503	22.066	26.4581	-2.3076	-2.04197	-1.96883	1.27347
RSc0221		hypothetical protein	132.184	90.5375	111.361	44.0668	28.6791	36.373	49.1182	30.7394	39.9288	38.0526	27.8582	32.9554	46.2786	41.0558	43.6672	-1.6143	-1.75665	-1.35062	0.134564
RSc0222	rtcR	sigma-54 interacting transcription regulator protein	33.0157	29.5367	31.2762	30.6471	23.0587	26.8529	21.8971	28.6323	25.2647	20.8198	21.4826	21.1512	27.4108	29.6636	28.5372	-0.219987	-0.564326	-0.132221	-0.0879549
RSc0223		hypothetical protein	12.3235	24.9653	18.6444	21.9216	14.4913	18.2065	21.9355	16.1592	19.0474	16.5719	10.3772	13.4746	27.315	24.9881	26.1516	-0.0342927	-0.468505	0.488154	0.0651406
RSc0224	rtcB	RTCB protein	51.4946	81.4848	66.4897	68.1085	60.9857	64.5471	66.5254	61.9165	64.221	62.0248	56.0096	59.0172	93.0448	86.7148	89.8798	-0.0427786	-0.171995	0.434866	-0.00730827
RSc0225		hypothetical protein	37.9057	26.1515	32.0286	57.5755	38.8445	48.21	30.9989	35.4848	33.2418	34.3472	34.1035	34.2253	41.1397	46.2719	43.7058	0.589972	0.0957046	0.448464	-0.536332
RSc0226	rtcA	RNA 3'-terminal-phosphate cyclase	28.4337	17.2613	22.8475	30.2245	21.4567	25.8406	11.9968	15.7071	13.852	13.6364	16.1629	14.8997	14.4246	22.8203	18.6225	0.177603	-0.616758	-0.294993	-0.89955
RSc0227	ripBA	probable pseudogene (type III effector protein, avrpm1 homologue)	143.011	118.335	130.673	47.8179	29.6401	38.729	81.8265	41.6561	61.7413	10.42	42.895	26.6575	11.8364	27.2261	19.5312	-1.75447	-2.29335	-2.7421	0.672822
RSc0228	ripBA	probable pseudogene (type III effector protein, C-term fragment, avrpm1 homologue)	42.7975	30.2676	36.5326	22.7067	16.6653	19.686	22.0532	17.5208	19.787	16.3734	12.2584	14.3159	19.1015	15.8501	17.4758	-0.892012	-1.35156	-1.06382	0.0073829
RSc0229		transcriptional regulators containing a dna-binding hth domain and an aminotransferase domain transcription regulator protein	84.8327	79.286	82.0593	121.995	122.634	122.315	75.5754	100.262	87.9187	100.569	107.218	103.894	117.237	114.709	115.973	0.575856	0.340366	0.499049	-0.476353
RSc0230		hypothetical protein	73.6379	68.0644	70.8512	71.9918	76.3008	74.1463	46.1302	54.5446	50.3374	70.5883	53.2475	61.9179	80.6818	73.8509	77.2663	0.0655834	-0.194435	0.125049	-0.558744
RSc0231		putative (homoserine/homoserine lactone) efflux transmembrane protein	143.154	135.317	139.236	113.278	110.705	111.992	81.6952	90.4336	86.0644	164.823	88.3449	126.584	200.609	98.7837	149.696	-0.314138	-0.137433	0.104512	-0.379901
RSc0232		hypothetical protein	1413.7	1340.89	1377.3	19.8663	14.8851	17.3757	845.461	20.9281	433.195	27.5381	13.8558	20.697	34.74	16.2541	25.4971	-6.30862	-6.05628	-5.75536	4.63987
RSc0233		putative integral membrane transmembrane protein	20.5734	17.8241	19.1988	6.90452	3.81447	5.35949	13.8363	3.54568	8.69099	2.49699	4.49219	3.49459	2.92016	5.87476	4.39746	-1.84084	-2.45782	-2.12627	0.697423
RSc0234		transcription regulator protein	52.8049	52.0973	52.4511	43.9363	49.721	46.8286	28.829	43.455	36.142	30.9169	45.3864	38.1517	31.9308	46.5868	39.2588	-0.163582	-0.459228	-0.417957	-0.373715
RSc0235		hypothetical protein	523.62	668.154	595.887	171.251	182.023	176.637	449.834	216.243	333.038	143.171	199.122	171.147	154.02	264.65	209.335	-1.75425	-1.79981	-1.50923	0.914901
RSc0236		hypothetical protein	185.879	170.265	178.072	169.692	181.701	175.697	142.05	151.291	146.671	111.559	134.428	122.993	136.942	165.325	151.133	-0.0193752	-0.533879	-0.236637	-0.260507
RSc0237		putative methylmalonyl-CoA mutase protein	67.848	95.351	81.5995	36.8058	47.883	42.3444	61.5799	45.6861	53.633	47.0856	62.5607	54.8231	96.5132	43.027	69.7701	-0.946389	-0.573775	-0.225951	0.34095
RSc0238		putative permease transmembrane protein	35.4497	26.2336	30.8417	15.866	10.2934	13.0797	15.7466	14.0077	14.8772	12.5749	19.0353	15.8051	18.3654	16.4642	17.4148	-1.23755	-0.96449	-0.824566	0.185769
RSc0239		hypothetical protein	33.6085	39.944	36.7763	10.5877	10.0665	10.3271	27.12	12.6821	19.9011	8.15233	8.96745	8.55989	13.3548	14.9789	14.1669	-1.83234	-2.10311	-1.37626	0.946409
RSc0240		hypothetical protein	22.9355	22.0967	22.5161	6.95859	7.85936	7.40897	10.1474	5.21622	7.68181	2.08097	4.52996	3.30546	4.24777	7.39933	5.82355	-1.60361	-2.76803	-1.95099	0.0521723
RSc0241		hypothetical protein	124.264	197.83	161.047	26.7044	40.6715	33.688	102.488	50.8953	76.6916	23.6037	36.013	29.8083	28.5253	54.6684	41.5969	-2.25718	-2.43369	-1.95294	1.18684
RSc0242		putative hydrolase protein	181.246	279.692	230.469	35.8078	53.1373	44.4725	239.167	56.4525	147.81	54.6423	47.8259	51.2341	59.4825	68.607	64.0447	-2.37359	-2.1694	-1.84742	1.73275
RSc0243		putative transcriptional regulator transcription regulator protein	51.6708	51.1909	51.4308	51.4327	51.8255	51.6291	42.0555	46.1262	44.0909	53.7286	42.6081	48.1684	62.1633	54.203	58.1831	0.00555045	-0.0945485	0.177967	-0.227705
RSc0244	paaH1	3-hydroxybutyryl-CoA dehydrogenase	313.066	286.543	299.804	411.606	391.152	401.379	280.405	300.421	290.413	616.999	333.757	475.378	536.837	402.602	469.719	0.420943	0.665053	0.647777	-0.466859
RSc0245	ripB	Type III effector protein	65.1593	20.6033	42.8813	100.439	183.945	142.192	28.4781	217.212	122.845	143.822	312.356	228.089	118.645	350.439	234.542	1.72942	2.41118	2.45143	-0.211001
RSc0246		putative calcium binding hemolysin protein	548.366	280.559	414.462	60.679	46.3027	53.4909	612.436	81.5422	346.989	79.4059	53.7118	66.5589	81.1693	63.2278	72.1986	-2.95388	-2.63854	-2.5212	2.69753
RSc0249		putative calcium binding hemolysin protein	76.7508	35.7845	56.2677	7.99696	6.40046	7.19871	83.4258	11.3554	47.3906	10.3318	7.02239	8.67709	10.0646	7.83814	8.95137	-2.9665	-2.69702	-2.65213	2.71879
RSc0253		hypothetical protein	261.609	121.069	191.339	79.1741	41.7321	60.4531	120.811	49.468	85.1395	61.0359	43.5221	52.279	68.4211	54.5386	61.4798	-1.66224	-1.87183	-1.63795	0.494012
RSc0254		hypothetical protein	146.11	174.252	160.181	84.2645	74.101	79.1827	125.942	89.3615	107.652	64.0366	85.7743	74.9055	77.4419	85.5434	81.4926	-1.01644	-1.09656	-0.974961	0.443114
RSc0255		hypothetical protein	220.953	243.102	232.028	108.474	94.8712	101.673	172.056	104.353	138.204	97.3711	82.2425	89.8068	129.784	95.4032	112.594	-1.19036	-1.3694	-1.04317	0.442874
RSc0256	dehH	haloacetate dehalogenase H-1 protein	35.6849	55.4285	45.5567	31.3675	39.4427	35.4051	38.3804	39.1157	38.748	32.1784	33.667	32.9227	39.955	42.2963	41.1257	-0.363706	-0.468581	-0.147625	0.130167
RSc0257	ripY	Type III effector protein with ankyrin repeats	42.9057	13.8858	28.3957	78.3088	148.747	113.528	11.9865	200.043	106.015	146.6	213.161	179.88	148.295	265.01	206.652	1.9993	2.66329	2.86346	-0.0987819
RSc0258		putative beta lactamase protein	40.1836	21.7954	30.9895	39.0163	40.6967	39.8565	15.9193	37.2953	26.6073	36.0157	41.8239	38.9198	28.7794	56.058	42.4187	0.363036	0.328725	0.452921	-0.582993
RSc0259		hypothetical protein	97.3762	32.1956	64.7859	91.9656	63.9637	77.9647	25.414	49.4335	37.4237	55.5517	45.0654	50.3085	59.2227	72.1764	65.6996	0.26714	-0.364876	0.0202036	-1.05887
RSc0260		hypothetical protein	168.926	83.7906	126.358	159.017	105.247	132.132	80.7701	74.9822	77.8761	124.93	97.6277	111.279	139.763	118.859	129.311	0.0644595	-0.183341	0.0333246	-0.762726
RSc0261		hydroxymethylglutaryl-CoA lyase	218.971	152.446	185.709	210.88	185.319	198.099	135.411	151.856	143.633	211.207	168.105	189.656	261.652	179.671	220.661	0.0931854	0.0303452	0.248795	-0.463833
RSc0262		putative 2-hydroxyacid dehydrogenase oxidoreductase protein	144.935	123.139	134.037	142.968	119.837	131.403	76.3939	111.45	93.922	111.41	130.812	121.111	127.746	146.566	137.156	-0.0286386	-0.146301	0.0331864	-0.484458
RSc0263		hypothetical conserved protein	104.454	111.514	107.984	118.61	145.324	131.967	139.351	106.701	123.026	128.949	139.515	134.232	120.645	178.789	149.717	0.28936	0.313911	0.47142	-0.101214
RSc0264		hypothetical protein	385.31	550.38	467.845	428.342	499.091	463.716	440.948	455.65	448.299	429.544	569.556	499.55	473.104	645.766	559.435	-0.0127876	0.0945984	0.25794	-0.0487818
RSc0265		acyl-CoA carboxylase subunit alpha	59.3957	62.9209	61.1583	59.6628	64.3541	62.0084	61.5148	46.4709	53.9929	32.696	44.0761	38.386	36.9248	69.9869	53.4558	0.0199165	-0.671966	-0.1942	-0.199696
RSc0266	bioB	biotin synthase protein	219.681	319.436	269.558	385.965	486.485	436.225	363.845	345.903	354.874	223.792	360.7	292.246	271.119	496.968	384.043	0.694474	0.116585	0.510671	-0.297766
RSc0267		enoyl-CoA hydratase	135.363	156.665	146.014	104.993	150.267	127.63	104.268	123.707	113.987	90.1872	119.594	104.891	98.4375	145.494	121.966	-0.194139	-0.477221	-0.259631	-0.163092
RSc0268		putative signal peptide protein	82.9803	84.4668	83.7236	71.9195	97.8365	84.878	80.9587	80.1287	80.5437	53.2455	68.9658	61.1056	52.6979	100.76	76.7289	0.0197572	-0.454328	-0.125862	-0.0756189
RSc0269		putative propionyl-CoA carboxylase (beta subunit) protein	104.196	128.041	116.118	91.2018	120.518	105.86	156.484	98.3172	127.401	69.9735	94.3783	82.1759	70.3849	137.146	103.765	-0.133442	-0.498811	-0.162272	0.267216
RSc0270		hypothetical protein	46.6116	46.9923	46.802	44.6324	80.9527	62.7925	42.3589	57.1894	49.7741	31.2907	67.0102	49.1504	31.1811	86.806	58.9935	0.424025	0.070636	0.333989	-0.335197
RSc0271		hypothetical protein	83.3671	103.691	93.529	82.6212	149.369	115.995	96.689	107.414	102.052	68.1569	124.237	96.1969	65.4322	159.456	112.444	0.310577	0.0405766	0.265722	-0.184766
RSc0272		hypothetical protein	129.994	94.0157	112.005	125.988	101.667	113.828	78.2448	77.349	77.7969	89.5314	74.7829	82.1572	85.1953	102.601	93.8982	0.0232879	-0.447103	-0.254393	-0.549065
RSc0273		putative 2-hydroxychromene-2-carboxylate isomerase protein	106.346	117.863	112.105	104.174	109.936	107.055	94.4812	74.4394	84.4603	78.3115	79.0718	78.6916	81.517	145.484	113.501	-0.066492	-0.510562	0.0178545	-0.342007
RSc0274		putative acyl CoA dehydrogenase oxidoreductase protein	126.169	85.2464	105.708	91.8923	73.0269	82.4596	77.3565	64.8782	71.1174	70.6572	63.6559	67.1566	77.6731	94.6065	86.1398	-0.358321	-0.65448	-0.295329	-0.213486
RSc0275		short chain dehydrogenase	148.698	140.973	144.836	106.172	110.118	108.145	110.226	89.4257	99.8259	74.7167	104.514	89.6154	89.0893	166.004	127.547	-0.421448	-0.692597	-0.18339	-0.115482
RSc0276	atoB	acetyl-CoA acetyltransferase	186.962	132.384	159.673	123.779	101.069	112.424	111.832	78.1391	94.9855	104.502	83.3972	93.9496	134.35	118.899	126.624	-0.50617	-0.765161	-0.334564	-0.24317
RSc0277		carbonic anhydrase protein	240.471	195.63	218.05	275.538	297.547	286.543	160.891	223.788	192.339	217.87	283.818	250.844	253.296	401.957	327.626	0.394087	0.202128	0.58739	-0.575094
RSc0278	aceK	bifunctional isocitrate dehydrogenase kinase/phosphatase protein	127.637	154.014	140.826	120.123	117.059	118.591	128.996	107.699	118.347	88.2686	128.106	108.187	116.876	153.236	135.056	-0.247914	-0.380377	-0.0603509	-0.0029653
RSc0279		acyl-CoA dehydrogenase oxidoreductase protein	143.935	132.316	138.125	106.404	136.917	121.66	103.92	107.455	105.688	126.977	137.171	132.074	150.239	133.8	142.019	-0.183119	-0.0646332	0.0401093	-0.203056
RSc0280		putative transcription regulator protein	93.8645	96.9278	95.3962	92.5433	107.992	100.268	93.514	96.4642	94.9891	105.516	134.101	119.809	115.204	118.192	116.698	0.0718533	0.328727	0.290777	-0.0780223
RSc0281		hypothetical protein	150.608	291.195	220.901	151.458	258.583	205.021	161.318	222.69	192.004	67.0073	238.224	152.616	110.776	252.732	181.754	-0.107635	-0.5335	-0.281416	-0.0946318
RSc0282		hypothetical protein	216.835	160.221	188.528	207.579	153.871	180.725	134.887	110.38	122.633	80.8934	149.136	115.015	112.295	127.995	120.145	-0.0609827	-0.712961	-0.650002	-0.559443
RSc0283		hypothetical protein	66.2633	57.615	61.9391	97.1206	68.2147	82.6676	47.5019	74.6405	61.0712	64.6361	68.1108	66.3734	65.75	80.0404	72.8952	0.416471	0.0997547	0.234972	-0.436831
RSc0284		short chain dehydrogenase	63.1622	93.0707	78.1165	87.2115	90.5148	88.8631	56.9595	119.234	88.0968	63.4941	74.0438	68.769	75.722	92.38	84.051	0.185959	-0.183869	0.105639	-0.0124965
RSc0285	dsbA1	thiol:disulfide interchange signal peptide protein	1836.42	2165.47	2000.94	2088.5	1699.09	1893.8	2059.62	2166.96	2113.29	2000.34	1557.05	1778.69	2847.22	1875.17	2361.19	-0.0794013	-0.169862	0.238836	0.158211
RSc0286		hypothetical protein	256.291	402.463	329.377	314.512	572.876	443.694	328.847	566.237	447.542	290.724	586.311	438.518	359.22	520.3	439.76	0.429825	0.412895	0.416977	0.012458
RSc0287	argS	arginyl-tRNA synthetase	134.12	119.062	126.591	205.589	165.636	185.613	140.619	157.563	149.091	92.4961	189.808	141.152	112.023	171.083	141.553	0.552119	0.157075	0.161167	-0.316101
RSc0288		hypothetical protein	1737.63	3728.33	2732.98	1425.53	2230.86	1828.2	4305.58	2760.7	3533.14	2031.28	1768.06	1899.67	2600.29	1830.04	2215.16	-0.580055	-0.524726	-0.303061	0.950531
RSc0289	vsrA	transmembrane sensor kinase vsrA transcription regulator protein	164.228	216.415	190.322	190.797	191.157	190.977	182.407	192.232	187.32	103.813	173.115	138.464	136.577	192.785	164.681	0.00496035	-0.458928	-0.208764	-0.0278978
RSc0290		entericidin precursor lipoprotein	1678.05	1794.85	1736.45	1153.5	339.377	746.438	832.579	352.384	592.481	258.094	488.51	373.302	359.784	952.211	655.997	-1.21805	-2.21773	-1.40438	-0.333253
RSc0291		putative transcription regulator protein	520.701	824.576	672.639	518.82	411.265	465.043	586.807	412.075	499.441	252.096	334.2	293.148	445.123	700.595	572.859	-0.532469	-1.1982	-0.231651	0.102952
RSc0292	vsrD	response regulator transcription regulator protein	207.433	203.01	205.221	286.727	269.525	278.126	170.485	276.68	223.583	248.647	277.612	263.13	286.615	314.879	300.747	0.438557	0.358591	0.551368	-0.314931
RSc0293		putative signal peptide protein	2809.84	4373.53	3591.68	946.868	538.999	742.934	2896.79	1415.64	2156.22	852.135	744.803	798.469	1619.51	1276.13	1447.82	-2.27336	-2.16935	-1.31078	1.5372
RSc0294	metHb	5-methyltetrahydrofolate--homocysteinemethyltransferase	197.153	222.553	209.853	222.536	214.705	218.62	206.101	208.345	207.223	211.566	221.669	216.618	256.273	221.317	238.795	0.0590496	0.0457707	0.186394	-0.0772445
RSc0295	metHa	5-methyltetrahydrofolate--homocysteinemethyltransferase	182.701	258.454	220.577	236.261	298.13	267.195	229.663	323.281	276.472	248.675	360.161	304.418	297.278	300.659	298.969	0.27661	0.464768	0.438708	0.0492377
RSc0296		hypothetical protein	300.46	177.952	239.206	337.577	172.776	255.177	132.518	166.399	149.459	345.205	157	251.102	476.404	161.835	319.12	0.0932419	0.0700228	0.415843	-0.771751
RSc0297		hypothetical protein	3855.79	4394.29	4125.04	4251.1	1805.45	3028.28	2704.79	2769.05	2736.92	5581.68	2108.8	3845.24	5489.45	2749.36	4119.4	-0.445912	-0.101334	-0.00197214	-0.145943
RSc0298	pcaD2	B-ketoadipate enol-lactone hydrolase protein	128.498	91.7238	110.111	125.403	76.7233	101.063	50.3866	60.485	55.4358	58.6959	62.8023	60.7491	65.769	82.8622	74.3156	-0.1237	-0.858022	-0.56722	-0.866367
RSc0299		putative prolin-rich signal peptide protein	60.551	77.1561	68.8535	56.8708	77.767	67.3189	56.3067	68.9403	62.6235	35.8585	62.8651	49.3618	36.7839	93.704	65.2439	-0.0325194	-0.480136	-0.0776869	-0.104307
RSc0300		transcription regulator protein	105.724	114.972	110.348	98.8583	113.116	105.987	75.2651	104.63	89.9476	90.4143	120.508	105.461	87.2342	135.067	111.151	-0.0581711	-0.0653488	0.0104553	-0.236733
RSc0301		hypothetical protein	95.4087	65.8104	80.6095	123.553	90.2997	106.926	73.179	76.144	74.6615	68.7764	86.806	77.7912	87.4888	110.167	98.8279	0.407595	-0.0513438	0.293968	-0.518181
RSc0302		transcription regulator protein	171.817	148.966	160.392	195.251	120.526	157.888	129.5	118.315	123.907	164.244	118.378	141.311	156.013	140.291	148.152	-0.0226916	-0.182724	-0.11452	-0.349643
RSc0303		hypothetical protein	58.5553	197.348	127.952	55.3792	114.045	84.7121	142.431	117.035	129.733	78.8565	124.352	101.604	155.619	179.988	167.803	-0.594959	-0.332638	0.391174	0.614906
RSc0304		enoyl-CoA hydratase	316.602	264.63	290.616	226.669	189.177	207.923	178.837	187.054	182.945	196.392	166.83	181.611	242.425	204.237	223.331	-0.483065	-0.678263	-0.379931	-0.184635
RSc0305		hypothetical protein	422.202	556.792	489.497	286.519	476.6	381.56	323.954	370.153	347.053	224.12	351.611	287.865	313.481	402.226	357.853	-0.359392	-0.765905	-0.451931	-0.13675
RSc0306		hypothetical protein	256.855	154.583	205.719	167.622	110.39	139.006	92.3971	101.64	97.0186	94.2749	109.285	101.78	123.198	134.403	128.8	-0.565528	-1.01522	-0.675537	-0.518815
RSc0307		putative glutathione peroxidase transmembrane protein	173.551	153.559	163.555	92.7057	71.9418	82.3237	114.816	83.6834	99.2497	117.939	75.8294	96.8842	111.073	109.769	110.421	-0.990395	-0.755443	-0.566761	0.269754
RSc0308		hypothetical protein	460.48	479.504	469.992	621.169	555.987	588.578	604.075	529.454	566.764	440.6	684.726	562.663	550.359	703.931	627.145	0.324597	0.259635	0.416163	-0.0544842
RSc0309	aut	putative transferase protein	60.675	63.4245	62.0498	104.97	83.3134	94.1417	76.6848	81.211	78.9479	75.7131	97.0158	86.3645	75.9562	111.85	93.9031	0.601409	0.477012	0.597747	-0.253933
RSc0310		putative signal peptide protein	63.3204	81.3674	72.3439	100.137	138.162	119.15	59.3803	116.07	87.7251	61.7261	128.323	95.0246	83.4203	140.496	111.958	0.71983	0.393429	0.630016	-0.44171
RSc0311		pantothenate kinase	70.1662	58.99	64.5781	82.7765	89.7654	86.2709	28.0881	64.6545	46.3713	45.4312	61.7232	53.5772	45.8863	82.2306	64.0584	0.41783	-0.269426	-0.0116561	-0.895643
RSc0312	birA	biotin--protein ligase	99.7007	88.4587	94.0797	101.11	120.977	111.043	59.2377	100.441	79.8393	95.1789	92.854	94.0164	84.9355	120.073	102.504	0.23917	-0.000970253	0.123728	-0.475953
RSc0313		hypothetical protein	129.532	161.695	145.613	94.6908	107.16	100.925	106.459	109.788	108.124	83.7501	104.913	94.3315	92.9456	154.478	123.712	-0.528855	-0.626332	-0.235161	0.0993908
RSc0314		ABC transporter ATP-binding protein	102.894	98.2824	100.588	75.6805	75.0404	75.3605	93.4413	68.9547	81.198	64.8503	68.3864	66.6183	72.3582	84.9678	78.663	-0.416582	-0.59447	-0.354704	0.107637
RSc0315		signal peptide protein	119.772	141.539	130.655	90.6054	97.7479	94.1766	107.649	95.768	101.709	85.7653	97.0836	91.4245	94.9878	117.461	106.224	-0.472327	-0.515116	-0.298653	0.110999
RSc0316		lipoprotein	93.6911	66.9943	80.3427	63.5065	54.2357	58.8711	33.2832	46.9785	40.1308	54.006	46.7382	50.3721	41.2553	57.1422	49.1988	-0.448607	-0.673542	-0.707545	-0.552848
RSc0317		hypothetical protein	57.0914	55.3278	56.2096	49.8015	55.2709	52.5362	38.9282	46.9771	42.9526	42.7793	51.1298	46.9545	41.8197	66.8444	54.332	-0.0975047	-0.259552	-0.0490131	-0.290565
RSc0318		hypothetical protein	2.3896	10.5128	6.4512	3.3442	2.16826	2.75623	1.90605	6.62511	4.26558	3.14443	9.26002	6.20223	2.76741	11.8414	7.30441	-1.22687	-0.0567817	0.179199	0.630046
RSc0319	plcN	non-hemolytic phospholipase C signal peptide protein	21.0294	22.1418	21.5856	18.626	13.6263	16.1262	20.5495	13.7292	17.1394	20.1767	14.2767	17.2267	19.0806	22.5986	20.8396	-0.420667	-0.325423	-0.0507416	0.0879104
RSc0320		hypothetical protein	966.015	1476.09	1221.05	13.6823	30.7298	22.2061	939.288	115.417	527.352	17.4146	20.6067	19.0106	15.3243	36.2097	25.767	-5.78103	-6.00517	-5.56646	4.56974
RSc0321	ripAE	Type III effector protein	35.3479	26.4115	30.8797	36.0952	91.2141	63.6547	19.15	91.2981	55.2241	43.9136	82.5494	63.2315	38.7558	98.8243	68.79	1.04361	1.03398	1.15554	-0.204969
RSc0322	lipA	lipoyl synthase	298.32	356.616	327.468	376.943	504.57	440.756	461.09	424.862	442.976	372.73	508.603	440.667	393.158	635.948	514.553	0.428628	0.428333	0.651966	0.00724669
RSc0323	lipB	lipoyltransferase	211.015	176.658	193.837	203.106	167.539	185.322	198.829	172.833	185.831	241.59	208.017	224.803	216.804	207.729	212.267	-0.0648022	0.213824	0.131036	0.00395314
RSc0324		hypothetical conserved protein	937.791	707.652	822.722	78.2686	51.9059	65.0873	358.425	75.3697	216.897	76.3859	47.5323	61.9591	108.378	53.7025	81.0403	-3.65996	-3.73102	-3.34369	1.73657
RSc0325		DNA-binding transcriptional activator GcvA	128.742	150.164	139.453	123.52	179.839	151.679	151.251	169.957	160.604	128.321	140.093	134.207	238.259	142.821	190.54	0.121247	-0.055319	0.450315	0.0824817
RSc0326		hypothetical protein	173.962	115.773	144.868	315.794	133.363	224.578	100.466	160.506	130.486	152.119	148.812	150.466	151.369	134.918	143.144	0.632486	0.0546988	-0.0172718	-0.783325
RSc0327	dac	penicillin-binding transmembrane protein	249.464	343.613	296.538	370.287	482.678	426.482	355.421	630.435	492.928	358.263	431.356	394.809	428.162	552.395	490.279	0.524267	0.412937	0.725382	0.20889
RSc0328		hypothetical protein	184.099	124.913	154.506	227.185	207.737	217.461	124.357	234.978	179.668	167.151	186.117	176.634	184.036	189.269	186.653	0.493094	0.1931	0.272692	-0.275427
RSc0329		putative ferredoxin 2FE-2S protein	108.983	85.8172	97.4001	127.116	98.0099	112.563	91.4859	91.3493	91.4176	159.062	137.866	148.464	127.753	131.426	129.589	0.208737	0.608118	0.411954	-0.300188
RSc0330	dctA1	C4-dicarboxylate transporter DctA	203.008	267.263	235.135	215.179	388.482	301.831	195.769	236.363	216.066	238.87	297.53	268.2	331.264	274.08	302.672	0.360246	0.189817	0.364263	-0.482267
RSc0331	dctB2	C4-dicarboxylate transport sensor kinase transcription regulator protein	35.1444	40.662	37.9032	39.3545	43.214	41.2843	34.6585	42.38	38.5192	29.6784	40.9528	35.3156	27.1304	54.738	40.9342	0.123272	-0.102014	0.110987	-0.100012
RSc0332	dctD2	C4-dicarboxylate transport response regulator transcription regulator protein	57.3925	48.1699	52.7812	83.6331	63.2813	73.4572	48.2722	58.3352	53.3037	51.0354	55.7872	53.4113	59.4618	63.3333	61.3975	0.47688	0.0171208	0.218157	-0.462668
RSc0333		putative transmembrane protein	249.804	376.962	313.383	222.085	233.364	227.725	320.944	265.035	292.99	240.234	309.651	274.942	259.462	255.963	257.712	-0.460637	-0.188797	-0.282164	0.363559
RSc0334		hypothetical protein	423.72	413.212	418.466	161.886	163.261	162.573	281.46	155.765	218.612	148.449	150.493	149.471	198.962	158.904	178.933	-1.36402	-1.48524	-1.22569	0.427284
RSc0335		putative transmembrane protein	212.727	146.826	179.776	138.075	94.9462	116.511	107.463	104.528	105.995	98.9637	83.9655	91.4646	86.5796	123.295	104.937	-0.625743	-0.974919	-0.776677	-0.136458
RSc0336		signal peptide protein	1103.32	2106.46	1604.89	402.06	506.848	454.454	1513.28	740.934	1127.11	377.069	381.959	379.514	452.938	606.011	529.475	-1.82027	-2.08025	-1.59984	1.31042
RSc0337		polyphenol oxidase B precursor	1970.22	4133.53	3051.88	228.686	324.244	276.465	3067.57	480.41	1773.99	277.75	293.842	285.796	297.612	391.54	344.576	-3.46453	-3.41664	-3.1468	2.68183
RSc0338		Mg(2+) chelatase family protein	9.81299	10.0285	9.92075	9.66382	8.22081	8.94232	8.16271	8.1607	8.16171	7.81584	8.19153	8.00369	7.69775	11.4623	9.58003	-0.1498	-0.309784	-0.050419	-0.131778
RSc0339		hypothetical protein	104.224	117.693	110.959	78.3209	57.7387	68.0298	112.795	75.1374	93.9662	114.56	49.2354	81.8977	124.395	78.926	101.66	-0.705781	-0.438125	-0.126261	0.465975
RSc0340		hypothetical protein	1109.55	1434.28	1271.91	1156.39	988.134	1072.26	1071.02	1086.37	1078.69	1420.05	1096.7	1258.38	1376.2	1282.26	1329.23	-0.246345	-0.0154403	0.0635885	0.00862954
RSc0341		signal peptide protein	42.5264	46.8056	44.666	50.5436	32.1445	41.344	36.1328	35.5432	35.838	25.758	43.7069	34.7325	41.7464	44.602	43.1742	-0.111497	-0.362893	-0.0490076	-0.20619
RSc0342	glnK	nitrogen regulatory P-II transcription regulator protein	149.815	127.199	138.507	116.611	72.0957	94.3534	123.756	70.4341	97.0951	102.28	81.3926	91.8363	101.056	107.963	104.51	-0.553813	-0.592822	-0.406325	0.041324
RSc0343	amtB	ammonium transporter	382.758	291.199	336.978	145.948	107.918	126.933	183.293	97.9585	140.626	166.65	110.042	138.346	183.375	122.152	152.763	-1.40859	-1.28438	-1.14136	0.147794
RSc0344	gshA	Glutamate--cysteine ligase GshA	294.292	438.984	366.638	418.229	398.566	408.397	475.376	435.212	455.294	466.76	391.433	429.096	472.806	481.696	477.251	0.155618	0.226946	0.380392	0.156824
RSc0345	gshB	glutathione synthetase	231.994	311.007	271.5	296.167	292.976	294.572	279.953	310.328	295.14	321.723	283.724	302.724	308.16	296.741	302.451	0.117663	0.157046	0.155744	0.00278405
RSc0346		hypothetical protein	409.626	708.727	559.177	496.176	612.086	554.131	531.041	624.6	577.821	448.497	667.561	558.029	470.811	927.934	699.372	-0.0130767	-0.00296363	0.322757	0.0603943
RSc0347	pstH	phosphohistidinoprotein-hexosephosphotransferase	397.273	182.402	289.837	507.931	227.629	367.78	198	202.119	200.06	362.018	272.342	317.18	453.506	256.209	354.857	0.343599	0.130058	0.291996	-0.878414
RSc0348	ptsI	phosphoenolpyruvate-protein phosphotransferase transmembrane	183.918	178.269	181.094	242.869	213.87	228.37	162.696	184.721	173.709	208.714	210.567	209.641	228.199	279.801	254	0.334635	0.211183	0.488094	-0.394702
RSc0349	bfd	putative bacterioferritin-associated ferredoxin protein	440.45	334.55	387.5	448.663	451	449.832	545.769	436.941	491.355	2169.7	432.382	1301.04	2242.28	596.325	1419.3	0.215188	1.7474	1.87291	0.127381
RSc0350	bfr	bacterioferritin	1041.16	1347.79	1194.47	1537.61	847.896	1192.75	621.864	942.065	781.965	393.318	965.469	679.394	370.71	768.086	569.398	-0.00208134	-0.814057	-1.06887	-0.60912
RSc0351	thiF	molybdopterin biosynthesis protein MoeB	90.4099	101.403	95.9065	121.092	116.561	118.827	92.3895	128.85	110.62	77.6601	122.051	99.8555	78.0395	126.324	102.182	0.309157	0.0582148	0.0914378	-0.103248
RSc0352		putative carboxy-terminal processing protease transmembrane protein	946.231	1134.86	1040.55	994.192	1082.49	1038.34	1031.06	1134.25	1082.65	1082.12	1085.95	1084.03	1122.38	1215.05	1168.72	-0.00305974	0.0590713	0.167583	0.0602933
RSc0353	gpmA	phosphoglyceromutase	437.831	724.096	580.964	416.462	667.901	542.181	874.461	755.697	815.079	499.478	953.563	726.52	433.564	815.117	624.341	-0.0996716	0.322556	0.103886	0.588164
RSc0354		hypothetical protein	158.307	297.959	228.133	191.385	320.221	255.803	293.576	302.151	297.864	139.962	353.371	246.666	147.814	403.683	275.748	0.165158	0.112687	0.273478	0.219618
RSc0355	grxC	glutaredoxin 3 (GRX3) protein	611.055	391.761	501.408	669.35	270.023	469.687	395.773	299.073	347.423	511.71	330.108	420.909	576.892	421.804	499.348	-0.0942869	-0.252477	-0.00593942	-0.435005
RSc0356	secB	preprotein translocase subunit SecB	910.059	1474.06	1192.06	1393.37	2072.23	1732.8	1954.8	1821.21	1888.01	1264.13	2271.59	1767.86	1133.94	1833.85	1483.89	0.539649	0.568548	0.315933	0.123757
RSc0357	gpsA	NAD(P)H-dependent glycerol-3-phosphate dehydrogenase	89.3697	60.1204	74.745	135.382	134.726	135.054	64.7106	98.709	81.7098	71.7007	106.804	89.2524	64.7315	106.504	85.6178	0.853486	0.255912	0.195932	-0.724955
RSc0358	yibK	putative tRNA/rRNA methyltransferase protein	124.023	139.448	131.736	142.04	142.047	142.043	115.668	151.273	133.471	86.1813	170.114	128.148	105.772	171.513	138.643	0.108689	-0.0398372	0.0737254	-0.0898119
RSc0359		putative competence protein F-related protein	12.4563	15.0785	13.7674	16.8003	9.96917	13.3847	7.9802	10.9282	9.4542	7.5351	10.6611	9.0981	8.71	16.2256	12.4678	-0.0406676	-0.597619	-0.143049	-0.501561
RSc0360	bioC	putative biotin synthesis protein (methyltransferase)	105.797	87.175	96.486	100.284	91.4526	95.8683	67.0674	84.2884	75.6779	89.995	101.465	95.73	95.6015	112.308	103.955	-0.00926577	-0.0113485	0.107564	-0.341182
RSc0361		hypothetical protein	444.749	348.332	396.541	303.811	177.364	240.587	227.066	203.451	215.258	208.307	178.362	193.334	236.859	170.129	203.494	-0.720907	-1.03637	-0.962482	-0.160491
RSc0362	coxB	putative cytochrome C oxidase polypeptide II precursor (cytochrome AA3 subunit 2) transmembrane protein	653.28	955.807	804.543	452.067	450.915	451.491	817.658	506.384	662.021	334.477	352.089	343.283	462.68	389.121	425.9	-0.833473	-1.22877	-0.917654	0.55218
RSc0363	coxA	cytochrome C oxidase polypeptide I	803.167	900.714	851.941	401.219	351.057	376.138	630.327	365.587	497.957	297.778	304.159	300.969	304.595	338.215	321.405	-1.17949	-1.50114	-1.40636	0.404759
RSc0364		hypothetical protein	437.714	354.563	396.139	254.926	119.289	187.107	225.325	108.669	166.997	117.127	99.483	108.305	67.0991	113.652	90.3756	-1.08214	-1.87091	-2.132	-0.164045
RSc0365	ctaG	cytochrome C oxidase assembly protein	292.79	227.877	260.334	165.363	95.6502	130.507	174.089	88.0105	131.05	84.192	88.3946	86.2933	64.6444	110.823	87.7337	-0.996238	-1.59304	-1.56916	0.00599183
RSc0366		hypothetical protein	342.026	475.225	408.625	172.684	139.775	156.23	182.406	158.672	170.539	118.641	124.276	121.459	145.325	155.122	150.224	-1.38711	-1.75032	-1.44367	0.126435
RSc0367	coxC	cytochrome C oxidase subunit III transmembrane protein	871.434	1043.25	957.342	335.102	340.689	337.895	489.295	356.772	423.034	291.029	326.847	308.938	312.072	375.854	343.963	-1.50246	-1.63172	-1.47678	0.324195
RSc0368		hypothetical protein	225.476	172.153	198.815	160.239	69.389	114.814	123.276	92.0563	107.666	162.972	91.775	127.374	149.416	106.065	127.74	-0.792124	-0.642358	-0.638207	-0.0927338
RSc0369		putative transmembrane cytochrome oxidase complex biogenesis factor transmembrane protein	58.2307	49.1207	53.6757	36.418	25.4315	30.9247	43.4574	29.2084	36.3329	27.8742	28.1646	28.0194	29.1448	32.8808	31.0128	-0.795507	-0.937843	-0.791405	0.232515
RSc0370		hypothetical protein	85.4651	89.7994	87.6322	57.9943	64.1611	61.0777	83.7858	64.616	74.2009	49.0493	65.7363	57.3928	53.3718	61.3811	57.3765	-0.520816	-0.610592	-0.611003	0.280791
RSc0371	ctaA	putative heme O oxygenase (cytochrome aa3- controlling) transmembrane protein	51.2638	35.2907	43.2773	41.0681	33.3492	37.2087	37.2186	35.2662	36.2424	29.4412	37.0134	33.2273	32.1843	39.5303	35.8573	-0.217971	-0.38124	-0.271342	-0.0379596
RSc0372	ctaB	protoheme IX farnesyltransferase	76.7439	63.6941	70.219	70.1987	52.8957	61.5472	58.719	52.3536	55.5363	67.5798	69.9625	68.7712	58.8186	58.6591	58.7388	-0.190168	-0.030058	-0.257546	-0.148262
RSc0373		lipoprotein	117.88	140.243	129.061	105.16	129.082	117.121	145.639	138.781	142.21	207.16	221.687	214.423	173.743	142.372	158.058	-0.140059	0.732404	0.292391	0.280023
RSc0374	rpoH	RNA polymerase factor sigma-32	1562.33	2178.1	1870.21	1602.88	1329.49	1466.18	1655.17	1722.5	1688.84	1693.18	1380.71	1536.95	2012.46	1679.4	1845.93	-0.351137	-0.283139	-0.0188563	0.203961
RSc0375		hypothetical protein	8.19618	7.6405	7.91834	26.039	18.2292	22.1341	4.44962	17.5134	10.9815	14.1919	16.0993	15.1456	7.77132	21.3324	14.5519	1.483	0.935629	0.877934	-1.01119
RSc0376		hypothetical protein	327.896	370.887	349.392	375.723	326.748	351.236	265.743	275.451	270.597	417.618	262.185	339.901	439.53	358.817	399.173	0.00759416	-0.0397278	0.192171	-0.376293
RSc0377		putative pirin-like protein	270.182	282.137	276.159	273.355	277.369	275.362	187.486	251.918	219.702	285.753	211.599	248.676	280.017	310.075	295.046	-0.00417228	-0.151234	0.0954381	-0.325781
RSc0378	trpD3	hypothetical protein	209.018	196.172	202.595	247.757	222.34	235.048	89.4087	256.687	173.048	200.449	198.848	199.649	211.429	219.26	215.344	0.21436	-0.0211363	0.0880479	-0.441787
RSc0379	nasD	putative nitrate ATP-binding ABC transporter protein	16.0993	15.7102	15.9047	20.1435	11.0497	15.5966	7.79336	10.1181	8.95573	13.1931	10.0862	11.6396	13.2343	14.8028	14.0185	-0.0282261	-0.45041	-0.182121	-0.800349
RSc0380	nasE	putative nitrate transmembrane ABC transporter protein	9.8614	8.16138	9.01139	11.2861	5.79104	8.53857	5.43566	6.91591	6.17579	9.65473	6.36483	8.00978	10.2033	8.09347	9.14839	-0.0777552	-0.169987	0.0217674	-0.467372
RSc0381	nasF	putative nitrate transporter protein	17.3801	16.486	16.9331	20.2498	13.6079	16.9289	15.517	15.1317	15.3243	20.9895	15.5112	18.2504	20.8045	18.4681	19.6363	-0.000357884	0.108082	0.213681	-0.143658
RSc0382		response regulator transcription regulator protein	76.6519	102.165	89.4085	60.4817	83.7783	72.13	64.9615	87.2209	76.0912	52.7206	77.325	65.0228	59.4264	106.744	83.0852	-0.309812	-0.459466	-0.10582	0.0771302
RSc0383		hypothetical protein	395.962	556.359	476.161	408.391	444.077	426.234	535.481	386.017	460.749	423.142	386.937	405.039	308.06	524.027	416.043	-0.159802	-0.233385	-0.194714	0.112335
RSc0384		maleylacetoacetate isomerase (glutathione transferase zeta 1) protein	242.802	292.483	267.642	267.054	326.186	296.62	275.516	288.773	282.144	319.019	260.926	289.972	265.122	311.789	288.456	0.148309	0.115609	0.108042	-0.0721817
RSc0385		hypothetical protein	108.299	62.1726	85.2358	136.475	98.1724	117.324	63.9458	83.7999	73.8728	96.2166	85.4456	90.8311	67.9845	106.261	87.1227	0.460963	0.0917268	0.03159	-0.667378
RSc0386	ftsY	putative cell division protein	118.268	92.3656	105.317	147.326	135.539	141.433	102.569	114.468	108.519	126.039	150.269	138.154	130.767	170.726	150.746	0.425378	0.391542	0.517389	-0.382173
RSc0387		putative zinc protease protein	425.965	571.746	498.856	469.229	566.626	517.928	530.944	583.403	557.173	440.43	476.204	458.317	528.538	550.125	539.332	0.0541282	-0.122276	0.11255	0.105376
RSc0388		putative Zinc protease-like signal peptide protein	291.679	321.504	306.591	342.455	323.816	333.135	240.616	382.015	311.315	311.687	295.232	303.46	316.791	330.529	323.66	0.119791	-0.0148137	0.0781614	-0.0977317
RSc0389		hypothetical protein	75.7898	55.9807	65.8852	83.5511	59.4398	71.4955	31.0893	62.0955	46.5924	54.1187	58.0264	56.0725	56.2011	66.5069	61.354	0.117896	-0.232661	-0.102798	-0.617757
RSc0390	coaD	phosphopantetheine adenylyltransferase	373.247	334.927	354.087	691.509	583.33	637.419	344.865	490.464	417.664	438.323	577.862	508.092	356.96	570.326	463.643	0.848139	0.520987	0.38891	-0.609899
RSc0391		ferredoxin protein	392.068	1529.8	960.934	638.158	1278.43	958.294	1126.43	1235.07	1180.75	667.529	1450.04	1058.78	601.315	1609.73	1105.52	-0.00396901	0.1399	0.202219	0.301163
RSc0392		prolin-rich transmembrane protein	65.9375	75.9883	70.9629	76.2446	93.2102	84.7274	58.2008	75.5619	66.8813	56.7853	72.5693	64.6773	53.8901	93.766	73.8281	0.255764	-0.133806	0.0571041	-0.341225
RSc0393	pth	peptidyl-tRNA hydrolase	124.643	156.932	140.787	129.369	146.018	137.694	151.001	137.853	144.427	166.853	167.411	167.132	166.836	159.635	163.236	-0.0320588	0.247469	0.213436	0.06888
RSc0394	rplY	50S ribosomal protein L25/general stress protein Ctc	1882.27	2566.32	2224.3	4014.04	4964.6	4489.32	4323.36	4432.96	4378.16	3658.11	7555	5606.56	2834.85	4246.57	3540.71	1.01315	1.33377	0.670691	-0.0361723
RSc0395	prsA	ribose-phosphate pyrophosphokinase	152.138	98.4477	125.293	309.822	152.089	230.956	149.238	161.774	155.506	121.229	222.582	171.905	116.975	160.185	138.58	0.882311	0.456312	0.145415	-0.570645
RSc0396	ipk	4-diphosphocytidyl-2-C-methyl-D-erythritolkinase	250.534	159.67	205.102	326.949	128.324	227.637	187.81	162.848	175.329	142.494	178.931	160.713	132.242	176.821	154.531	0.15039	-0.351859	-0.408441	-0.376667
RSc0397	lolB	outer membrane lipoprotein LolB	168.155	108.51	138.333	192.854	128.709	160.781	85.2865	132.024	108.655	189.243	128.811	159.027	169.635	137.953	153.794	0.216961	0.201132	0.152859	-0.565344
RSc0398		hypothetical protein	472.907	655.289	564.098	470.237	582.489	526.363	527.685	632.028	579.856	594.236	550.397	572.317	622.358	693.049	657.703	-0.0998877	0.0208674	0.221492	0.139638
RSc0399	mutM	formamidopyrimidine-DNA glycosylase	110.237	114.466	112.351	105.619	101.206	103.412	87.475	99.4208	93.4479	78.1724	107.275	92.7237	94.0285	123.103	108.566	-0.119609	-0.277009	-0.0494503	-0.146176
RSc0400		hypothetical protein	262.022	463.655	362.838	806.314	882.232	844.273	495.173	646.486	570.83	442.313	730.755	586.534	453.744	766.978	610.361	1.21838	0.692887	0.750335	-0.56465
RSc0401	mutY	A/G-specific adenine glycosylase protein	46.5685	32.3919	39.4802	77.0765	47.4503	62.2634	26.823	45.8673	36.3452	27.5401	47.9756	37.7578	28.2771	71.4243	49.8507	0.657255	-0.0643527	0.336484	-0.776622
RSc0402		hypothetical protein	240.933	154.322	197.627	297.093	249.903	273.498	189.601	241.062	215.332	284.011	299.373	291.692	305.644	333.95	319.797	0.468747	0.561662	0.694373	-0.344971
RSc0403		hypothetical protein	306.296	260.287	283.291	396.157	330.187	363.172	342.093	309.852	325.972	426.444	490.67	458.557	432.249	446.477	439.363	0.358366	0.694814	0.633126	-0.155903
RSc0404		putative signal peptide protein	7845.06	18584.3	13214.7	5117.92	6394.74	5756.33	16450.4	6962.12	11706.3	7441.77	6674.76	7058.27	13371	6033.44	9702.22	-1.19892	-0.904756	-0.445755	1.02406
RSc0405	ptsK	HPr kinase/phosphorylase	182.671	217.447	200.059	265.489	267.093	266.291	229.951	288.348	259.149	219.959	324.13	272.044	245.77	353.691	299.731	0.412578	0.443417	0.58324	-0.0392191
RSc0406	ptsN	putative nitrogen regulatory IIA (enzyme IIA- Ntr) (phosphotransferase enzyme II, A component) transcription regulator protein	422.3	467.677	444.989	520.087	477.239	498.663	440.489	504.402	472.445	561.814	770.076	665.945	554.882	679.267	617.074	0.164297	0.581635	0.471677	-0.0779172
RSc0407		putative sigma-54 modulation protein	24919.4	42204.8	33562.1	22109.3	17795.9	19952.6	19827.8	20140.1	19983.9	16227.3	15838.9	16033.1	22067.4	22022.5	22045	-0.750256	-1.06578	-0.606385	0.00226502
RSc0408	rpoN1	RNA polymerase factor sigma-54	599.542	1114.98	857.261	696.396	706.051	701.224	895.093	735.556	815.324	716.993	764.265	740.629	758.466	811.377	784.921	-0.28986	-0.210983	-0.127186	0.2175
RSc0409		ABC transporter ATP-binding protein	248.214	238.869	243.541	324.57	280.198	302.384	201.619	260.975	231.297	223.441	285.29	254.365	276.287	294.153	285.22	0.312214	0.0627354	0.227908	-0.386635
RSc0410		putative signal peptide protein	380.169	519.095	449.632	449.042	489.898	469.47	467.407	470.398	468.903	339.695	475.197	407.446	367.892	636.918	502.405	0.0622883	-0.142136	0.160106	-0.001745
RSc0411		hypothetical protein	136.717	161.428	149.072	182.612	151.374	166.993	170.645	159.318	164.982	125.029	152.415	138.722	166.982	177.929	172.456	0.163773	-0.103818	0.21021	-0.0174834
RSc0412		hypothetical protein	222.904	229.296	226.1	220.035	218.624	219.329	188	222.492	205.246	183.281	202.65	192.966	153.25	219.621	186.435	-0.0438611	-0.228618	-0.278284	-0.0957458
RSc0413		hypothetical protein	150.676	127.797	139.236	179.26	160.003	169.631	109.709	154.985	132.347	118.097	192.789	155.443	141.12	190.085	165.603	0.284867	0.158848	0.250187	-0.358079
RSc0414		putative glutathione-regulated potassium-efflux system K+/H+ antiporter transmembrane protein	53.2745	51.3887	52.3316	60.1563	41.2385	50.6974	47.1332	45.57	46.3516	40.2116	42.2976	41.2546	43.4118	64.1357	53.7737	-0.0457706	-0.343127	0.0392197	-0.129293
RSc0415		hypothetical protein	335.946	301.616	318.781	150.289	80.2413	115.265	215.785	97.5793	156.682	200.644	74.7552	137.7	269.585	97.8362	183.711	-1.46761	-1.21104	-0.795131	0.442884
RSc0416		hypothetical protein	279.552	835.864	557.708	81.7291	117.439	99.584	1016.28	126.83	571.555	429.635	96.0259	262.83	661.691	144.224	402.957	-2.48552	-1.08538	-0.468882	2.52091
RSc0417	apt	adenine phosphoribosyltransferase	219.04	231.755	225.397	248.523	235.325	241.924	275.838	228.185	252.012	158.927	204.815	181.871	189.671	261.434	225.553	0.102082	-0.309556	0.000991763	0.0589357
RSc0418		transport transmembrane protein	151.389	152.708	152.048	178.445	135.321	156.883	115.977	118.102	117.04	96.7264	116.301	106.514	88.9675	110.663	99.8152	0.0451574	-0.513493	-0.607199	-0.422694
RSc0419		hypothetical protein	414.732	469.59	442.161	208.471	152.909	180.69	356.497	181.161	268.829	245.772	148.417	197.094	244.273	166.926	205.599	-1.29106	-1.16568	-1.10474	0.573172
RSc0420	uvrA1	excinuclease ABC subunit A	114.574	129.698	122.136	184.339	153.223	168.781	157.738	167.189	162.464	142.656	160.323	151.49	146.844	146.692	146.768	0.466664	0.310729	0.265049	-0.0550369
RSc0421		putative multidrug-efflux transporter transmembrane protein	58.6605	36.2349	47.4477	70.8699	41.7877	56.3288	44.0204	45.1235	44.572	28.8238	57.2968	43.0603	31.9675	50.6825	41.325	0.247535	-0.13998	-0.199323	-0.337737
RSc0422	ssb	single-strand DNA-binding protein	320.6	483.32	401.96	519.655	467.532	493.593	582.407	504.785	543.596	222.46	536.108	379.284	235.163	570.746	402.954	0.296271	-0.0837734	0.003565	0.139211
RSc0423		hypothetical protein	19.6945	25.014	22.3543	23.496	14.6409	19.0684	19.5473	16.0432	17.7952	12.3306	15.384	13.8573	14.8649	23.6099	19.2374	-0.229362	-0.689903	-0.216635	-0.0996954
RSc0424		signal peptide protein	230.196	156.276	193.236	206	150.013	178.007	103.215	115.538	109.376	105.484	114.062	109.773	155.593	153.217	154.405	-0.118434	-0.815841	-0.323644	-0.702627
RSc0425		hypothetical protein	111.085	59.5637	85.3243	98.6157	55.3527	76.9842	41.5746	60.9444	51.2595	47.1511	61.2372	54.1942	53.8783	63.325	58.6017	-0.148395	-0.65482	-0.542016	-0.586743
RSc0426		hypothetical protein	45.9138	77.8203	61.8671	48.666	103.977	76.3215	39.3728	98.3869	68.8799	28.7826	79.3517	54.0671	37.7654	99.0094	68.3874	0.302918	-0.194419	0.144559	-0.148008
RSc0427		3-oxoacyl-(acyl carrier protein) synthase I	118.372	105.98	112.176	149.218	131.924	140.571	67.6582	155.521	111.59	95.2461	175.535	135.391	93.3071	182.332	137.82	0.325535	0.271363	0.297017	-0.333096
RSc0428		hypothetical protein	22.1416	18.0148	20.0782	22.8268	30.4659	26.6463	12.8282	32.1153	22.4718	12.8408	24.4297	18.6352	12.6199	27.1265	19.8732	0.408308	-0.107596	-0.0148057	-0.245825
RSc0429		hypothetical protein	14.8787	13.5492	14.214	17.0983	15.5377	16.318	8.11641	17.3646	12.7405	10.0003	15.5531	12.7767	9.38565	17.6011	13.4934	0.199157	-0.153792	-0.0750563	-0.357042
RSc0430		putative transmembrane protein	35.6853	28.3324	32.0088	44.9838	34.6264	39.8051	30.7352	32.7675	31.7513	27.7745	39.6651	33.7198	33.8741	36.9125	35.3933	0.314482	0.0751251	0.145005	-0.326135
RSc0431		hypothetical protein	35.8794	25.6972	30.7883	36.7452	31.145	33.9451	20.508	32.1262	26.3171	17.0774	30.5784	23.8279	22.919	34.0955	28.5072	0.140821	-0.36973	-0.111053	-0.367203
RSc0432		hypothetical protein	54.5686	67.9715	61.2701	67.7306	77.7251	72.7278	45.1782	73.6941	59.4361	30.563	60.5208	45.5419	42.0443	76.38	59.2121	0.247326	-0.427988	-0.0492888	-0.291167
RSc0433		hypothetical protein	37.7337	41.3963	39.565	40.8895	46.0017	43.4456	29.4733	38.5872	34.0303	26.1236	53.65	39.8868	30.3138	57.3799	43.8469	0.134985	0.0116866	0.148248	-0.352392
RSc0434		acyl carrier protein	251.383	227.721	239.552	297.167	149.634	223.4	203.885	158.374	181.13	128.085	175.779	151.932	170.943	212.83	191.887	-0.100706	-0.656913	-0.320086	-0.302611
RSc0435	fabG	3-ketoacyl-(acyl-carrier-protein) reductase	86.2541	42.5767	64.4154	114.153	61.4137	87.7833	40.8666	53.1192	46.9929	28.3957	47.3691	37.8824	44.9167	58.6348	51.7758	0.446542	-0.765878	-0.315129	-0.901505
RSc0436		hypothetical protein	39.9107	28.4368	34.1737	70.9181	38.9714	54.9447	23.2406	40.3644	31.8025	18.9363	43.4892	31.2127	25.3143	52.5977	38.956	0.685093	-0.130753	0.188957	-0.788841
RSc0437		hypothetical protein	13.7176	23.0973	18.4075	17.1586	22.3149	19.7368	12.217	20.4092	16.3131	9.78662	13.8418	11.8142	14.4055	21.0878	17.7467	0.100595	-0.639767	-0.0527431	-0.274853
RSc0438		hypothetical protein	23.4253	19.7727	21.599	17.1494	17.1783	17.1639	14.2995	19.2659	16.7827	11.6756	12.5343	12.1049	22.369	19.265	20.817	-0.331591	-0.835367	-0.0532023	-0.0323984
RSc0439		putative lipase/esterase protein	106.456	100.191	103.323	147.631	105.003	126.317	72.7481	113.505	93.1265	94.7376	107.178	100.958	123.209	94.2657	108.737	0.28988	-0.033416	0.0736792	-0.439784
RSc0440		putative signal peptide protein	99.4886	100.69	100.089	112.331	92.2952	102.313	81.4914	84.6227	83.0571	61.7379	72.8786	67.3083	71.0713	110.127	90.5991	0.0317031	-0.572432	-0.143718	-0.300816
RSc0441	gntK	thermoresistant gluconokinase (gluconate kinase 2) protein	310.363	347.119	328.741	334.399	464.253	399.326	327.454	392.948	360.201	269.435	429.606	349.52	279.025	400.821	339.923	0.280616	0.0884257	0.0482566	-0.148765
RSc0442		acyl-CoA synthetase	145.117	188.556	166.837	85.7652	195.633	140.699	113.694	118.903	116.299	100.165	117.187	108.676	115.9	156.415	136.157	-0.245822	-0.618402	-0.293158	-0.274781
RSc0443		glycin-rich signal peptide protein	3.79362	6.8001	5.29686	3.34706	5.06058	4.20382	4.95276	3.04777	4.00026	3.13598	3.63929	3.38763	2.81988	6.43011	4.625	-0.333436	-0.644859	-0.195686	-0.0716053
RSc0444		putative signal peptide protein	14.6625	13.917	14.2897	10.1179	11.195	10.6564	12.3978	9.12097	10.7594	10.4826	9.11941	9.801	9.00394	13.2045	11.1042	-0.423254	-0.543979	-0.363873	0.0138687
RSc0445		putative signal peptide protein	5.41229	4.89283	5.15256	4.39523	3.14369	3.76946	3.76945	3.48905	3.62925	4.07107	2.90504	3.48806	4.61248	3.55853	4.0855	-0.450932	-0.562867	-0.334775	-0.0546864
RSc0446		lipoprotein	10.2346	12.0126	11.1236	10.4149	9.21152	9.81321	6.53274	8.43613	7.48444	7.03854	10.305	8.67177	8.83102	16.0843	12.4577	-0.180827	-0.359225	0.163409	-0.390832
RSc0447		hypothetical protein	70.0725	56.9572	63.5149	16.99	16.0618	16.5259	45.1471	17.7857	31.4664	18.6997	16.3786	17.5391	26.7739	19.0551	22.9145	-1.94237	-1.85652	-1.47083	0.929083
RSc0448	queF	7-cyano-7-deazaguanine reductase	101.267	73.7238	87.4954	168.292	132.721	150.507	85.8819	153.427	119.654	112.959	119.785	116.372	121.764	121.031	121.398	0.782547	0.411465	0.47246	-0.330952
RSc0449	ilvA	threonine dehydratase	336.182	217.679	276.93	472.346	315.101	393.724	300.309	340.573	320.441	220.056	337.494	278.775	285.249	294.33	289.789	0.507659	0.00957723	0.0654814	-0.297124
RSc0450		putative ATP-sensitive inward rectifier potassium channel related transmembrane protein	61.1089	87.1836	74.1462	54.4656	50.1157	52.2906	72.4413	55.0205	63.7309	44.2569	43.4567	43.8568	60.0834	50.2494	55.1664	-0.503821	-0.757573	-0.426584	0.28544
RSc0451		hypothetical conserved protein	169.255	203.845	186.55	49.2218	43.2021	46.212	119.581	48.8193	84.2002	62.3069	50.653	56.48	54.0567	52.979	53.5178	-2.01322	-1.72375	-1.80147	0.865557
RSc0452		putative transmembrane protein	69.6987	39.8565	54.7776	66.5187	44.7538	55.6362	41.1623	46.9983	44.0803	63.9421	45.3623	54.6522	60.364	45.6822	53.0231	0.0224391	-0.00330649	-0.046965	-0.335891
RSc0453		hypothetical protein	123.928	94.4664	109.197	106.336	82.0291	94.1825	78.739	61.7077	70.2234	114.234	79.6839	96.9589	91.1301	93.8896	92.5099	-0.213404	-0.17149	-0.239257	-0.423509
RSc0454		putative oxidoreductase protein	296.013	367.59	331.801	450.706	451.752	451.229	357.539	493.04	425.289	355.281	505.588	430.435	447.862	432.487	440.175	0.443539	0.375473	0.407755	-0.0854146
RSc0455		hypothetical protein	179.366	125.77	152.568	237.902	197.745	217.823	108.856	170.287	139.572	189.121	204.636	196.879	174.284	192.083	183.183	0.513707	0.367853	0.263837	-0.642155
RSc0456		ATP-binding transport ABC transporter protein	762.053	885.209	823.631	533.525	412.031	472.778	546.046	625.862	585.954	567.344	343.528	455.436	709.842	383.785	546.813	-0.800835	-0.85475	-0.590949	0.309625
RSc0457		hypothetical protein	819.327	900.056	859.692	637.953	474.412	556.183	675.453	648.126	661.789	779.885	554.117	667.001	704.595	584.603	644.599	-0.628261	-0.36613	-0.415417	0.250814
RSc0458	ubiE	ubiquinone/menaquinone biosynthesis methyltransferase	1534.75	980.526	1257.64	1238.01	587.194	912.602	726.374	707.205	716.79	1201.06	662.183	931.621	1201.31	825.69	1013.5	-0.462659	-0.432901	-0.311371	-0.348436
RSc0459		hypothetical protein	1677.33	2537.73	2107.53	1370.72	1902.62	1636.67	2451.32	2111.44	2281.38	1922.27	1625.77	1774.02	1856.05	2108.22	1982.13	-0.36479	-0.248531	-0.0884979	0.479143
RSc0460		hypothetical protein	99.9937	57.6764	78.835	102.906	86.7818	94.8439	40.8562	85.2024	63.0293	63.1908	94.5249	78.8578	70.3244	84.228	77.2762	0.266718	0.000417184	-0.028813	-0.589532
RSc0461	ubiB	putative ubiquinone biosynthesis protein UbiB	66.8769	51.4056	59.1412	89.657	69.0141	79.3355	51.2545	67.8782	59.5663	56.3786	80.3312	68.3549	57.851	73.758	65.8045	0.423803	0.20888	0.154022	-0.41347
RSc0462		hypothetical protein	59.1681	34.5259	46.847	69.6879	38.7133	54.2006	23.8609	36.7526	30.3068	60.1942	50.2882	55.2412	38.9721	52.9464	45.9592	0.210352	0.237788	-0.0276014	-0.83867
RSc0463		sodium/solute symporter transmembrane protein	94.6415	105.516	100.079	114.898	86.1024	100.5	106.8	80.2204	93.5102	70.3772	81.25	75.8136	78.0942	82.2363	80.1653	0.0060627	-0.400607	-0.320087	-0.104003
RSc0464		hypothetical protein	418.311	281.344	349.827	411.529	157.03	284.279	258.798	183.997	221.398	209.008	198.836	203.922	244.932	235.65	240.291	-0.299334	-0.778626	-0.541861	-0.360671
RSc0465		hypothetical protein	244.735	323.285	284.01	276.252	275.263	275.757	361.722	267.94	314.831	243.747	286.412	265.079	221.397	319.534	270.466	-0.0425416	-0.0995166	-0.0704971	0.191177
RSc0466	aspS	aspartyl-tRNA synthetase	504.724	479.724	492.224	811.59	696.937	754.264	651.533	593.765	622.649	857.987	701.196	779.591	899.452	754.181	826.817	0.615754	0.663403	0.748252	-0.276649
RSc0467		hypothetical protein	310.769	370.162	340.466	298.595	217.119	257.857	165.6	365.581	265.591	278.379	149.326	213.853	300.874	230.969	265.922	-0.400937	-0.670893	-0.356508	0.0426323
RSc0468	ntpA	dATP pyrophosphohydrolase	201.274	229.847	215.56	226.333	187.241	206.787	227.857	220.239	224.048	266.686	188.493	227.589	229.955	234.653	232.304	-0.0599473	0.0783412	0.107921	0.115662
RSc0469		hypothetical protein	111.415	121.282	116.349	122.227	102.965	112.596	95.1878	117.405	106.296	104.934	104.479	104.707	99.9712	147.756	123.864	-0.047297	-0.152102	0.0902997	-0.0830628
RSc0470		hypothetical protein	53.8635	40.9913	47.4274	59.5597	41.935	50.7473	30.173	41.3622	35.7676	38.6505	38.0931	38.3718	36.5398	52.5617	44.5508	0.0976117	-0.305674	-0.0902711	-0.504679
RSc0471		putative transferase protein	34.6137	23.4012	29.0074	40.0348	22.3479	31.1913	11.6918	26.1119	18.9018	30.7041	17.8631	24.2836	28.8321	24.7993	26.8157	0.104723	-0.256441	-0.113346	-0.722619
RSc0472		putative transcription regulator protein	650.089	439.182	544.636	436.83	493.569	465.2	431.701	418.488	425.095	433.89	485.087	459.488	486.638	434.605	460.621	-0.227441	-0.245262	-0.241709	-0.130066
RSc0473		putative acyl-CoA dehydrogenase oxidoreductase protein	1126.64	801.946	964.293	848.038	747.784	797.911	817.416	724.541	770.979	529.676	463.007	496.341	790.229	553.645	671.937	-0.273244	-0.958138	-0.521146	-0.0495372
RSc0474		putative 3-hydroxyacyl-CoA dehydrogenase oxidoreductase protein	919.95	662.558	791.254	738.088	354.367	546.227	495.535	534.83	515.183	363.646	268.673	316.159	518.994	362.038	440.516	-0.534639	-1.32349	-0.844946	-0.0844184
RSc0475		acetyl-CoA acetyltransferase	810.444	513.747	662.095	541.094	248.015	394.555	356.362	390.244	373.303	324.429	206.615	265.522	454.387	279.428	366.908	-0.746815	-1.31821	-0.851623	-0.0798775
RSc0476		enoyl-CoA hydratase	452.935	320.731	386.833	256.984	126.368	191.676	156.852	171.066	163.959	133.324	99.3946	116.359	182.824	161.581	172.202	-1.01304	-1.73312	-1.1676	-0.225335
RSc0477		hypothetical protein	260.684	213.894	237.289	221.8	190.759	206.279	150.801	204.346	177.573	157.002	194.628	175.815	206.685	216.841	211.763	-0.202045	-0.432587	-0.164195	-0.216184
RSc0478		ABC transporter ATP-binding protein	66.5205	63.3065	64.9135	77.0904	58.9142	68.0023	59.3882	64.8929	62.1405	73.6859	61.1223	67.4041	77.4146	61.5521	69.4834	0.067065	0.0543178	0.0981488	-0.130049
RSc0479		putative transcription regulator protein	219.947	210.183	215.065	187.279	144.219	165.749	138.927	144.468	141.697	140.812	133.835	137.324	184.707	168.746	176.726	-0.375773	-0.647194	-0.283254	-0.226186
RSc0480	gdhA	glutamate dehydrogenase (NAD(P)+) oxidoreductase protein	2681.5	2440.78	2561.14	3404.56	3957.68	3681.12	3520.21	2493.4	3006.81	4839.3	3359.26	4099.28	5049.07	3520.11	4284.59	0.523359	0.678584	0.742371	-0.291913
RSc0481		amino-acid-binding periplasmic (PBP) ABC transporter protein	3824.07	4258.29	4041.18	3459.85	6569.58	5014.72	3933.06	3674.84	3803.95	8212.39	6797.61	7505	5685.03	4466.43	5075.73	0.311391	0.893075	0.328839	-0.398669
RSc0482	gltJ	glutamate/aspartate transmembrane ABC transporter protein	357.296	202.941	280.118	457.718	436.304	447.011	208.029	240.644	224.337	631.435	446.614	539.024	412.284	305.597	358.94	0.674273	0.944314	0.357707	-0.994646
RSc0483	gltK	glutamate/aspartate transmembrane ABC transporter protein	429.634	340.914	385.274	523.991	717.85	620.92	338.411	370.85	354.63	815.641	738.768	777.205	531.417	521.307	526.362	0.688524	1.01241	0.450171	-0.808092
RSc0484	gltL	putative glutamate/aspartate transport ATP- binding ABC transporter protein	641.23	780.791	711.011	719.987	1468.7	1094.34	739.108	713.545	726.326	1893.61	1521.36	1707.48	1252.41	1259.85	1256.13	0.622123	1.26393	0.821043	-0.591376
RSc0485		hypothetical protein	382.382	475.04	428.711	417.728	346.582	382.155	563.353	347.585	455.469	315.158	435.321	375.24	323.828	381.318	352.573	-0.165848	-0.192194	-0.282083	0.253195
RSc0486	ttuD2	putative hydroxypyruvate reductase oxidoreductase protein	55.1994	46.6619	50.9306	61.2246	44.67	52.9473	34.8054	45.1426	39.974	36.5061	47.0235	41.7648	31.919	57.4534	44.6862	0.056023	-0.286247	-0.188705	-0.405495
RSc0487	pyrC	dihydroorotase	125.081	143.836	134.459	176.34	189.153	182.746	144.716	176.216	160.466	112.057	204.233	158.145	135.764	220.163	177.964	0.442683	0.234087	0.40442	-0.187576
RSc0488		putative transmembrane protein	67.8165	40.6839	54.2502	93.0096	60.803	76.9063	41.425	58.3529	49.8889	60.9213	75.9076	68.4145	53.9982	78.1293	66.0637	0.503473	0.334673	0.28423	-0.624381
RSc0489		hypothetical protein	410.852	470.463	440.658	338.961	351.855	345.408	375.134	317.987	346.561	365.874	340.08	352.977	378.161	370.622	374.392	-0.351356	-0.320084	-0.23511	0.00480573
RSc0490	rplM	50S ribosomal protein L13	1638.54	2671.27	2154.9	2804.9	4852.49	3828.69	5438.79	3947.93	4693.36	3621.72	9300.56	6461.14	3189.94	5251.47	4220.7	0.829228	1.58416	0.96986	0.293768
RSc0491	rpsI	30S ribosomal protein S9	2284.63	4432.1	3358.37	3931.03	7678.65	5804.84	7842.84	6569.19	7206.01	5722.86	13306.5	9514.68	5226.64	7468.72	6347.68	0.789497	1.5024	0.91847	0.311945
RSc0492		hypothetical protein	136.224	132.03	134.127	167.343	135.214	151.279	110.417	133.188	121.802	135.022	149.583	142.303	142.808	160.757	151.782	0.173607	0.0853613	0.178406	-0.312663
RSc0493		hypothetical protein	507.676	441.889	474.783	581.382	417.833	499.607	308.78	385.768	347.274	471.797	375.943	423.87	510.593	393.378	451.986	0.0735284	-0.163645	-0.0709903	-0.524721
RSc0494		iron-sulfur cluster insertion protein ErpA	2196.28	5251.21	3723.74	2677.7	2803.04	2740.37	2501.45	2982.66	2742.05	1407.59	2901.06	2154.32	1628.42	3451.01	2539.72	-0.442384	-0.789518	-0.552088	0.000886812
RSc0495	anmK	anhydro-N-acetylmuramic acid kinase	204.032	280.687	242.36	210.393	231.407	220.9	207.599	210.013	208.806	202.149	235.465	218.807	225.828	268.382	247.105	-0.133755	-0.14749	0.0279756	-0.0812303
RSc0496	tyrS	tyrosyl-tRNA synthetase	181.927	150.35	166.138	210.865	186.089	198.477	182.746	173.445	178.096	155.01	180.721	167.865	199.727	192.003	195.865	0.256585	0.0149193	0.237473	-0.156321
RSc0497		D-tyrosyl-tRNA deacylase	127.129	70.6553	98.8922	154.981	94.0524	124.517	57.3488	95.2919	76.3203	142.609	113.12	127.865	108.352	95.3743	101.863	0.332411	0.370688	0.0427043	-0.7062
RSc0498		hypothetical protein	412.461	196.979	304.72	320.713	136.331	228.522	262.879	186.289	224.584	257.678	208.914	233.296	260.941	280.341	270.641	-0.415151	-0.385323	-0.171104	-0.0250779
RSc0499	gpmB	putative phosphoglycerate mutase 2 protein	117.355	143.867	130.611	108.846	116.579	112.713	98.3466	126.249	112.298	98.9937	157.525	128.259	84.3938	176.077	130.235	-0.212629	-0.0262124	-0.00415476	-0.00531786
RSc0500	ruvB	Holliday junction DNA helicase B	177.808	188.212	183.01	177.183	208.819	193.001	166.398	193.52	179.959	150.771	213.213	181.992	180.994	221.141	201.067	0.0766858	-0.00804745	0.135757	-0.10094
RSc0501	ruvA	Holliday junction DNA helicase motor protein	118.019	71.4746	94.7468	91.3895	66.0712	78.7304	68.8967	53.3652	61.1309	46.0393	58.5497	52.2945	51.5019	73.4531	62.4775	-0.267157	-0.857418	-0.60074	-0.365017
RSc0502	glpQ	putative glycerophosphoryl diester phosphodiesterase, periplasmic precursor protein	96.7908	216.708	156.749	34.1018	66.8932	50.4975	171.344	71.4156	121.38	38.4571	53.4274	45.9423	54.9575	85.6888	70.3231	-1.63418	-1.77057	-1.15639	1.26524
RSc0503	ruvC	Holliday junction resolvase	86.9034	54.6868	70.7951	80.5609	64.2721	72.4165	59.2918	53.9807	56.6363	74.4749	67.3024	70.8887	82.3149	69.4255	75.8702	0.0326689	0.00190515	0.0998838	-0.354593
RSc0504	purH	bifunctionalphosphoribosylaminoimidazolecarboxamide formyltransferase/IMP cyclohydrolase	122.113	143.185	132.649	275.304	470.926	373.115	232.004	397.917	314.96	435.615	603.159	519.387	364.658	356.233	360.446	1.49201	1.9692	1.44217	-0.244449
RSc0505	fis	DNA-binding protein Fis	60.0767	53.252	56.6643	74.8892	49.9	62.3946	56.3053	63.8365	60.0709	75.2095	110.847	93.0282	66.0928	70.7446	68.4187	0.13898	0.715228	0.271949	-0.0547549
RSc0506		NIFR3-like protein	64.8057	73.6744	69.24	83.3217	62.1385	72.7301	105.75	65.2718	85.5109	47.1819	60.2003	53.6911	55.1688	64.2356	59.7022	0.0709458	-0.366924	-0.213823	0.233556
RSc0507		amino acid dehydrogenase transmembrane protein	53.659	42.3269	47.993	52.0604	48.5177	50.2891	26.7644	39.7398	33.2521	33.3428	42.369	37.8559	30.8703	53.322	42.0962	0.0674218	-0.342304	-0.189134	-0.596799
RSc0508	ubiH	hypothetical protein	102.949	132.218	117.583	94.9455	124.5	109.723	71.2688	104.308	87.7884	56.5738	114.674	85.6239	67.7298	119.409	93.5694	-0.0998229	-0.4576	-0.329577	-0.32176
RSc0509	pepP	XAA-Pro aminopeptidase	239.25	377.909	308.579	215.381	298.577	256.979	224.845	286.612	255.728	151.966	252.342	202.154	236.213	306.437	271.325	-0.263992	-0.610187	-0.18562	-0.00703752
RSc0510		hypothetical protein	28.2871	21.7487	25.0179	22.8419	17.4926	20.1672	17.2511	18.9494	18.1003	18.3569	17.2948	17.8258	17.2276	21.4678	19.3477	-0.310946	-0.48899	-0.370799	-0.156005
RSc0511		nucleotidyl transferase family protein	72.1403	56.0258	64.0831	92.0127	69.832	80.9223	39.8293	59.985	49.9072	72.9471	79.9401	76.4436	53.9856	75.0617	64.5237	0.336595	0.254453	0.00988524	-0.697292
RSc0512		Branched-chain amino acid transport	48.6113	37.8105	43.2109	74.4534	40.8962	57.6748	39.0855	40.1937	39.6396	47.9366	53.3933	50.665	32.2128	49.9788	41.0958	0.416546	0.229593	-0.0724043	-0.540999
RSc0513		hypothetical protein	48.8373	38.8373	43.8373	72.7973	58.5616	65.6795	31.7264	52.3952	42.0608	42.0325	64.9115	53.472	33.0402	67.2995	50.1698	0.583283	0.286625	0.194662	-0.642966
RSc0514		hypothetical protein	104.843	139.358	122.101	133.66	157.879	145.769	134.672	159.5	147.086	85.6768	166.028	125.852	96.9822	180.22	138.601	0.25562	0.0436636	0.18287	0.012971
RSc0515		organic solvent tolerance transmembrane protein	203.767	228.882	216.325	234.807	217.649	226.228	258.928	217.643	238.286	166.16	241.659	203.909	160.516	292.431	226.474	0.0645804	-0.0852681	0.0661452	0.0749137
RSc0516	surA	peptidyl-prolyl cis-trans isomerase	411.029	348.814	379.922	476.096	425.907	451.001	376.818	389.637	383.227	535.874	396.816	466.345	508.887	445.168	477.028	0.247431	0.295696	0.328371	-0.234931
RSc0517	pdxA	4-hydroxythreonine-4-phosphate dehydrogenase	76.9954	70.4128	73.7041	95.6377	92.1843	93.911	53.328	80.4175	66.8727	56.61	75.7616	66.1858	64.8052	86.5482	75.6767	0.349549	-0.155223	0.0381043	-0.489876
RSc0518	ksgA	dimethyladenosine transferase	102.45	69.0563	85.7532	156.003	114.036	135.019	78.0547	92.8316	85.4432	120.562	111.725	116.143	113.41	94.3692	103.89	0.654906	0.437647	0.27679	-0.660131
RSc0519		hypothetical protein	100.508	72.7713	86.6396	117.824	83.4023	100.613	47.657	86.131	66.894	57.7956	74.6233	66.2095	40.7322	83.6097	62.171	0.21572	-0.38799	-0.478787	-0.58887
RSc0520	gloA	lactoylglutathione lyase	274.362	185.597	229.98	273.701	141.882	207.792	166.909	160.454	163.681	62.8194	134.308	98.5637	78.2233	128.301	103.262	-0.146369	-1.22238	-1.15519	-0.344245
RSc0521		hypothetical protein	74.2016	46.48	60.3408	77.8199	54.4055	66.1127	53.2645	52.1642	52.7143	64.2302	66.8256	65.5279	49.8217	60.9313	55.3765	0.131794	0.118975	-0.12386	-0.326732
RSc0522		putative acyltransferase transmembrane protein	56.91	38.0838	47.4969	84.755	59.4803	72.1176	56.7028	54.7139	55.7084	94.244	75.2829	84.7635	67.7837	67.4343	67.609	0.602519	0.835609	0.509382	-0.372459
RSc0523		D,D-heptose 1,7-bisphosphate phosphatase	128.826	173.314	151.07	148.868	285.03	216.949	149.35	270.048	209.699	223.295	295.409	259.352	173.914	259.828	216.871	0.522139	0.779694	0.52162	-0.049036
RSc0524	glyS	glycyl-tRNA synthetase subunit beta	130.618	205.838	168.228	189.495	275.536	232.516	208.97	264.705	236.837	211.19	287.987	249.589	191.101	319.829	255.465	0.466909	0.569134	0.602708	0.0265706
RSc0525		putative signal peptide protein	91.6244	99.0159	95.3201	131.171	133.541	132.356	63.7	147.043	105.371	98.8941	170.31	134.602	84.0922	150.803	117.448	0.47357	0.497847	0.301164	-0.328939
RSc0526	glyQ	glycyl-tRNA synthetase subunit alpha	184.641	225.463	205.052	258.526	273.987	266.257	256.895	303.649	280.272	147.344	304.983	226.163	190.27	324.37	257.32	0.376827	0.141376	0.327574	0.0740109
RSc0527	lnt	apolipoprotein N-acyltransferase	55.9988	15.8388	35.9188	59.3663	44.6564	52.0114	12.8675	42.0584	27.4629	49.0095	61.0172	55.0134	50.1613	45.8281	47.9947	0.534087	0.615043	0.418136	-0.92134
RSc0528		hypothetical protein	281.937	132.691	207.314	187.095	163.069	175.082	96.1437	171.627	133.885	284.621	361.062	322.841	219.726	251.505	235.615	-0.243787	0.639008	0.184617	-0.387033
RSc0529		putative metalloprotease	203.469	269.659	236.564	292.599	335.836	314.217	278.941	393.355	336.148	236.938	403.091	320.014	243.61	376.025	309.817	0.409533	0.435907	0.389188	0.097333
RSc0530		PHOH-like protein	82.4361	81.3172	81.8766	132.765	116.515	124.64	80.7839	143.783	112.283	86.7023	138.482	112.592	92.9369	122.29	107.613	0.606243	0.459582	0.394334	-0.150622
RSc0531		hypothetical protein	162.086	160.915	161.5	204.981	144.424	174.702	175.165	227.613	201.389	143.573	188.966	166.269	139.732	154.035	146.883	0.113362	0.0419849	-0.136866	0.205085
RSc0532		hypothetical protein	636.276	447.595	541.936	641.266	405.36	523.313	601.501	507.015	554.258	431.714	487.342	459.528	458.624	349.716	404.17	-0.0504471	-0.237968	-0.423159	0.0828836
RSc0533		putative transmembrane protein	130.692	174.918	152.805	151.096	255.331	203.214	117.187	223.113	170.15	101.989	213.169	157.579	114.513	248.579	181.546	0.411304	0.0443835	0.248643	-0.256189
RSc0534		lipoprotein transmembrane	129.373	127.273	128.323	34.9232	23.8911	29.4072	114.437	27.7186	71.0778	21.9863	17.8788	19.9325	24.2904	23.706	23.9982	-2.12554	-2.68658	-2.41878	1.27323
RSc0535		putative signal peptide protein	47.4755	59.2231	53.3493	26.6583	22.7143	24.6863	17.6902	36.7621	27.2261	14.0623	26.1405	20.1014	19.5705	28.16	23.8652	-1.11176	-1.40817	-1.16056	0.141282
RSc0536	fabG	3-ketoacyl-(acyl-carrier-protein) reductase	111.876	138.707	125.291	47.315	54.1893	50.7522	57.0025	67.9985	62.5005	34.3037	46.0961	40.1999	45.2358	50.5334	47.8846	-1.30375	-1.64002	-1.38765	0.300399
RSc0537	fadE	acyl-CoA dehydrogenase	122.266	130.834	126.55	45.4317	55.0973	50.2645	60.8002	54.7843	57.7922	40.9944	41.2838	41.1391	57.2252	41.1754	49.2003	-1.3321	-1.62113	-1.36297	0.201336
RSc0538		putative transcription regulator protein	438.349	406.062	422.206	196.088	232.522	214.305	223.87	223.035	223.452	168.13	177.401	172.766	192.269	142.569	167.419	-0.97828	-1.28913	-1.33448	0.0603027
RSc0539	rhlE1	ATP-dependent RNA helicase protein	57.039	36.016	46.5275	117.87	79.4541	98.662	51.7552	98.1145	74.9349	45.2003	119.031	82.1157	43.4009	97.7663	70.5836	1.08441	0.819574	0.601249	-0.396858
RSc0540		serine/threonine protein kinase	45.02	42.4406	43.7303	86.3557	85.0247	85.6902	51.0299	80.7523	65.8911	47.2625	103.83	75.5463	41.2745	108.078	74.6763	0.970497	0.788727	0.772016	-0.379047
RSc0541		pirin-like protein	75.9711	139.915	107.943	69.6034	96.7669	83.1851	124.727	101.609	113.168	84.2499	74.9122	79.5811	134.025	93.8894	113.957	-0.375872	-0.439774	0.0782217	0.444068
RSc0542		transcription regulator protein	92.6932	160.877	126.785	108.304	120.746	114.525	110.82	115.931	113.375	97.102	101.944	99.523	137.663	161.274	149.469	-0.146723	-0.349283	0.237456	-0.0145536
RSc0543		response regulator transcription regulator protein	38.1248	45.8777	42.0012	62.0083	47.2853	54.6468	31.7429	40.7254	36.2341	44.5694	47.9005	46.2349	46.3288	59.7753	53.0521	0.379705	0.138552	0.336976	-0.592787
RSc0544		hypothetical protein	51.6181	29.693	40.6555	92.2969	61.5933	76.9451	26.8898	36.4972	31.6935	57.6005	35.8677	46.7341	50.6277	47.7207	49.1742	0.920377	0.201023	0.274449	-1.27964
RSc0545		oxidoreductase protein	57.6736	55.1126	56.3931	124.736	139.324	132.03	47.8387	91.3758	69.6072	91.9505	89.9305	90.9405	85.0693	99.173	92.1212	1.22728	0.689404	0.708014	-0.923556
RSc0546		hypothetical protein	22.3755	8.42172	15.3986	22.0875	4.95657	13.522	10.7932	9.27905	10.0361	23.2124	10.2613	16.7369	10.8012	13.0947	11.9479	-0.187488	0.120228	-0.366037	-0.43011
RSc0547		putative sugar transporter transmembrane protein	188.218	93.6775	140.948	25.8841	29.1654	27.5248	57.0841	30.4828	43.7835	77.742	53.1085	65.4253	60.9414	30.421	45.6812	-2.35636	-1.10724	-1.62549	0.669656
RSc0548		hypothetical protein	31.4428	24.2478	27.8453	10.7413	14.52	12.6306	21.2275	11.9237	16.5756	9.13789	14.7409	11.9394	10.0323	19.9214	14.9768	-1.1405	-1.2217	-0.8947	0.392132
RSc0549		transmembrane sensor histidine kinase transcription regulator protein	38.57	32.013	35.2915	16.2306	18.7292	17.4799	22.4286	10.7021	16.5653	14.2292	12.7068	13.468	13.2807	19.6904	16.4855	-1.01362	-1.38979	-1.09812	-0.0775282
RSc0550		response regulator transcription regulator protein	130.495	248.294	189.394	73.3374	127.147	100.242	129.127	86.223	107.675	69.318	86.7797	78.0489	64.7022	148.795	106.749	-0.917904	-1.27895	-0.827177	0.103193
RSc0551	recA	recombinase A	926.48	923.657	925.069	1818.7	1167.47	1493.09	873.699	1482.89	1178.29	1047.64	1017.48	1032.56	2051.58	1013.79	1532.68	0.690664	0.158594	0.728429	-0.341596
RSc0552	recX	recombination regulator RecX	79.4575	75.3424	77.3999	117.625	76.7794	97.2022	77.0616	105.527	91.2943	93.2988	80.473	86.8859	128.959	72.1482	100.554	0.328656	0.166789	0.37756	-0.0904642
RSc0553		hypothetical protein	175.84	173.597	174.719	183.96	160.022	171.991	204.568	160.64	182.604	167.824	199.342	183.583	128.805	208.588	168.697	-0.0226993	0.0714001	-0.0506023	0.0863853
RSc0554	sucC	succinyl-CoA synthetase subunit beta	1026.48	960.272	993.376	1813.42	2399.04	2106.23	2117.71	1862.47	1990.09	3997.68	3961.48	3979.58	3311.45	2744.28	3027.86	1.08425	2.0022	1.60789	-0.0818293
RSc0555	sucD	succinyl-CoA synthetase subunit alpha	991.964	939.69	965.827	1755.35	2769.76	2262.56	2394.75	2070.44	2232.6	4897.71	4370.17	4633.94	4227.07	2776.17	3501.62	1.22812	2.2624	1.85819	-0.0192313
RSc0556		hypothetical protein	31.9853	28.6443	30.3148	35.0019	21.045	28.0235	27.3778	19.8178	23.5978	27.802	24.8467	26.3243	31.127	27.6233	29.3751	-0.113388	-0.203624	-0.0454261	-0.247982
RSc0557	pilA1	type 4 fimbrial pilin signal peptide protein	38.093	47.8453	42.9691	71.1822	71.6306	71.4064	39.6271	39.3399	39.4835	33.0042	52.0671	42.5357	33.6558	91.4252	62.5405	0.732752	-0.0146287	0.54149	-0.854804
RSc0558	pilA	type 4 fimbrial pilin signal peptide protein	3791.34	1975.46	2883.4	8721.56	3889.1	6305.33	2288.72	1876.57	2082.64	4592.2	5310.38	4951.29	3181.34	5410	4295.67	1.1288	0.780033	0.575112	-1.59815
RSc0559		hypothetical protein	58.3476	40.4812	49.4144	115.028	66.8741	90.9511	46.8801	49.4152	48.1476	59.3606	68.5146	63.9376	56.417	72.178	64.2975	0.880159	0.371733	0.379831	-0.917625
RSc0560	moaC	molybdenum cofactor biosynthesis protein C	195.868	226.41	211.139	259.398	265.121	262.26	197.46	295.264	246.362	305.093	306.585	305.839	293.539	346.024	319.781	0.312802	0.534579	0.598893	-0.0902153
RSc0561		putative signal peptide protein	122.261	122.167	122.214	108.543	95.2277	101.885	91.0125	99.9794	95.4959	63.187	86.7017	74.9444	91.407	110.461	100.934	-0.262463	-0.705518	-0.275997	-0.0934352
RSc0562		hypothetical protein	98.7276	71.614	85.1708	85.0392	74.2549	79.6471	48.3681	68.8105	58.5893	56.5971	77.4794	67.0383	53.7179	83.6721	68.695	-0.096738	-0.345374	-0.310154	-0.442984
RSc0563		hypothetical protein	77.9049	64.9234	71.4142	94.5276	76.4594	85.4935	44.6685	63.4344	54.0515	46.3872	67.343	56.8651	47.6341	87.0427	67.3384	0.259605	-0.328666	-0.0847805	-0.661481
RSc0564		hypothetical protein	361.637	364.552	363.095	360.292	446.991	403.641	425.038	397.386	411.212	320.329	462.739	391.534	323.223	484.294	403.759	0.152729	0.108793	0.153148	0.0268079
RSc0565	rfaF	ADP-heptose--lipopolysaccharide heptosyltransferase II protein	214.067	177.266	195.666	247.475	288.213	267.844	222.309	229.311	225.81	150.888	271.754	211.321	158.301	291.531	224.916	0.452996	0.111039	0.20099	-0.246284
RSc0566		hypothetical protein	835.743	1042.91	939.327	862.153	713.096	787.625	1098.56	675.289	886.924	522.943	688.273	605.608	655.561	946.513	801.037	-0.254119	-0.633242	-0.229758	0.171303
RSc0567	ilvE1	branched-chain amino acid aminotransferase	672.984	1194.91	933.947	696.835	848.936	772.886	1276.64	816.926	1046.78	613.96	730.079	672.019	910.256	720.391	815.323	-0.273086	-0.474838	-0.195968	0.437636
RSc0568		hypothetical protein	68.2864	73.7318	71.0091	65.227	60.0095	62.6183	102.831	67.3511	85.091	45.2087	63.3377	54.2732	45.9802	80.0586	63.0194	-0.181421	-0.387764	-0.172208	0.442424
RSc0569		Branched-chain amino acid transport	40.6991	35.4747	38.0869	36.6065	48.8113	42.7089	46.2849	39.9	43.0924	23.6056	51.937	37.7713	32.7739	51.6189	42.1964	0.165242	-0.0120044	0.147825	0.0128984
RSc0570		hypothetical protein	24.7906	11.0259	17.9083	23.9034	16.9963	20.4499	8.93876	19.2891	14.1139	11.7322	20.2924	16.0123	13.1716	18.8628	16.0172	0.191466	-0.161444	-0.161002	-0.534971
RSc0571	pgk	phosphoglycerate kinase	454.841	471.2	463.02	563.08	544.565	553.822	501.665	527.795	514.73	444.584	528.823	486.703	476.467	546.491	511.479	0.258348	0.0719671	0.143599	-0.105608
RSc0572	pykA1	pyruvate kinase	268.951	350.027	309.489	355.759	374.326	365.043	336.692	387.491	362.091	271.193	378.807	325	262.752	385.712	324.232	0.238176	0.0705516	0.0671384	-0.0117101
RSc0573	fbaA	fructose-1,6-bisphosphate aldolase	1214.1	1057.49	1135.8	1053.18	1125.12	1089.15	1348.55	1249.42	1298.99	1177.59	1644.87	1411.23	1134.01	1197.81	1165.91	-0.0604998	0.313251	0.037754	0.254182
RSc0574	hemH	phosphoribosylaminoimidazole-succinocarboxamidesynthase	159.905	195.364	177.635	214.846	281.943	248.394	217.092	299.955	258.524	147.978	299.58	223.779	177.096	292.05	234.573	0.483721	0.333163	0.401125	0.0576622
RSc0575	purE	phosphoribosylaminoimidazole carboxylase catalytic subunit protein	121.781	48.2949	85.0379	174.858	93.9983	134.428	45.4321	96.0433	70.7377	77.8368	108.11	92.9734	67.6155	56.7249	62.1702	0.660657	0.128711	-0.451884	-0.926284
RSc0576	purK	phosphoribosylaminoimidazole carboxylase ATPase subunit	150.936	127.022	138.979	208.541	222.115	215.328	167.046	208.393	187.719	185.862	265.659	225.76	156.152	202.682	179.417	0.631669	0.699926	0.36845	-0.197957
RSc0577		hypothetical protein	103.925	66.7159	85.3204	129.824	105.818	117.821	74.2742	102.101	88.1876	131.197	111.274	121.236	86.3194	101.217	93.7682	0.465633	0.506849	0.136207	-0.417949
RSc0580		putative lipase / esterase protein	177.711	201.593	189.652	104.099	117.577	110.838	129.444	119.513	124.478	89.8762	107.033	98.4546	136.391	118.07	127.23	-0.774902	-0.945824	-0.57591	0.167444
RSc0581		putative phosphoglycolate phosphatase protein	110.419	53.7326	82.0758	36.132	26.8147	31.4733	71.8653	37.5595	54.7124	19.0984	21.6655	20.382	19.5943	25.1625	22.3784	-1.38283	-2.00966	-1.87485	0.797737
RSc0582		AvrD-related protein	99.6118	54.483	77.0474	29.3127	22.8	26.0564	76.1279	41.8619	58.9949	9.17515	15.9319	12.5535	10.6605	23.1004	16.8804	-1.56411	-2.61765	-2.19039	1.17896
RSc0583	mobB2	molybdopterin-guanine dinucleotide biosynthesis protein B	39.6101	19.703	29.6566	46.615	33.5464	40.0807	20.2175	26.7114	23.4644	29.8245	26.0552	27.9398	28.3612	32.7527	30.557	0.434557	-0.0860265	0.0431498	-0.772431
RSc0584		D-alanyl-D-alanine carboxypeptidase	54.3531	52.9364	53.6448	68.7765	71.3836	70.08	41.6914	68.7656	55.2285	38.8972	53.6138	46.2555	47.479	66.8207	57.1499	0.385567	-0.213812	0.0913127	-0.343591
RSc0585		putative transport transmembrane protein	108.603	114.917	111.76	76.8239	69.1717	72.9978	104.796	65.2956	85.0458	48.8445	61.6148	55.2296	60.4195	79.0033	69.7114	-0.614479	-1.01689	-0.680937	0.220387
RSc0586		hypothetical protein	1903	2814.45	2358.72	1240.44	1530.97	1385.7	1406.81	1485	1445.9	1345.61	1214.83	1280.22	1615.06	1958.56	1786.81	-0.767387	-0.881615	-0.400621	0.0613526
RSc0587		hypothetical protein	108.38	73.3686	90.8743	86.4174	80.41	83.4137	51.7461	59.156	55.451	86.0871	60.5376	73.3124	62.3784	78.2433	70.3109	-0.123588	-0.309816	-0.370125	-0.58907
RSc0588		hypothetical protein	54.5777	36.8741	45.7259	69.6452	38.0027	53.8239	25.7773	34.6374	30.2073	41.2564	37.7484	39.5024	36.8064	42.1152	39.4608	0.235237	-0.211071	-0.212591	-0.833349
RSc0589		amidase	35.5478	40.469	38.0084	36.1147	42.6648	39.3897	18.2027	35.0142	26.6085	25.934	32.314	29.124	29.0368	37.3369	33.1868	0.051502	-0.38411	-0.195707	-0.565936
RSc0590		putative transcription regulator protein	324.431	291.411	307.921	74.852	50.2942	62.5731	196.33	92.0081	144.169	56.4008	74.0064	65.2036	71.4775	68.0919	69.7847	-2.29895	-2.23954	-2.14158	1.20415
RSc0591		hypothetical protein	1360.67	1396.86	1378.76	353.598	276.255	314.927	964.789	330.103	647.446	269.262	250.958	260.11	306.671	277.771	292.221	-2.13029	-2.40618	-2.23824	1.03974
RSc0592		hypothetical protein	41.4866	48.3398	44.9132	770.192	632.936	701.564	31.7124	479.441	255.577	273.196	436.406	354.801	75.0928	509.6	292.346	3.96536	2.9818	2.70247	-1.45682
RSc0593		hypothetical protein	521.915	411.793	466.854	1412.23	706.06	1059.14	367.762	1092.49	730.126	2031.91	975.832	1503.87	2001.02	734.181	1367.6	1.18186	1.68764	1.5506	-0.536683
RSc0594		hypothetical protein	199.982	209.765	204.873	304.925	504.455	404.69	313.297	365.017	339.157	632.468	391.156	511.812	507.673	486.767	497.22	0.982084	1.32088	1.27915	-0.254864
RSc0595		putative outer membrane receptor signal peptide protein	191.193	68.8368	130.015	542.198	158.605	350.401	151.02	122.44	136.73	1372.04	128.157	750.098	861.534	266.216	563.875	1.43033	2.5284	2.1167	-1.35768
RSc0596		hypothetical protein	108.982	24.4768	66.7294	141.697	31.5514	86.6242	24.2587	21.353	22.8058	107.393	21.1302	64.2616	108.362	68.0646	88.2133	0.376448	-0.0543656	0.402674	-1.92537
RSc0597		hypothetical protein	142.782	84.8327	113.807	64.5689	20.3068	42.4378	61.7625	22.8486	42.3056	89.9842	15.8347	52.9094	66.6782	20.8188	43.7485	-1.42317	-1.105	-1.37929	-0.00450463
RSc0598		hypothetical protein	278.838	147.628	213.233	33.4677	12.463	22.9654	116.407	16.9102	66.6586	62.1896	18.1659	40.1778	42.1702	16.6316	29.4009	-3.2149	-2.40796	-2.8585	1.53733
RSc0599		putative transcription regulator protein	104.262	102.858	103.56	100.65	89.6674	95.1587	56.6352	90.9589	73.797	122.238	90.7722	106.505	106.718	96.8943	101.806	-0.122059	0.0404556	-0.0246422	-0.366772
RSc0600		hypothetical protein	12.4003	16.6748	14.5375	8.56834	10.4252	9.49677	5.096	14.5633	9.82965	6.73321	16.2266	11.4799	6.06307	12.6107	9.33688	-0.614275	-0.340673	-0.638771	0.0497031
RSc0601		hypothetical protein	38.4714	28.3476	33.4095	27.5359	33.5301	30.533	21.9965	32.2425	27.1195	27.7526	33.1026	30.4276	24.9569	34.6917	29.8243	-0.129889	-0.134878	-0.16377	-0.171039
RSc0602		hypothetical protein	26.7069	23.3007	25.0038	14.4482	20.4357	17.4419	12.1376	27.7774	19.9575	11.6652	16.8254	14.2453	9.80022	19.8231	14.8117	-0.519586	-0.811661	-0.755414	0.19437
RSc0603		hypothetical protein	38.8936	38.0025	38.448	26.8327	34.1038	30.4682	26.1965	39.5419	32.8692	15.7048	29.5082	22.6065	17.9687	40.0609	29.0148	-0.335604	-0.766173	-0.406121	0.10943
RSc0604		hydrolase oxidoreductase protein	206.718	286.972	246.845	208.066	359.59	283.828	255.732	254.913	255.322	225.327	276.285	250.806	249.219	321.893	285.556	0.201411	0.0229664	0.210168	-0.152696
RSc0605	adhC2	bifunctional: glutathione-dependent formaldehyde dehydrogenase/alcohol dehydrogenase class III	363.517	497.741	430.629	373.794	585.976	479.885	469.307	456.71	463.009	384.743	469.429	427.086	454.895	541.832	498.363	0.156243	-0.0119189	0.210753	-0.05165
RSc0606		putative methyl-accepting chemotaxis transmembrane protein	4.59323	7.29932	5.94627	64.0144	74.412	69.2132	5.16608	56.6306	30.8983	26.377	53.4051	39.891	8.56291	67.6047	38.0838	3.54099	2.74601	2.67912	-1.16352
RSc0607		putative glutathione S-transferase protein	3.53753	3.93428	3.7359	15.801	15.3206	15.5608	4.40511	13.9187	9.1619	9.84224	16.7083	13.2753	5.20747	19.5897	12.3986	2.05839	1.82921	1.73065	-0.764197
RSc0609		putative lipoprotein	19.5285	28.675	24.1018	44.4251	61.1108	52.7679	45.8808	63.303	54.5919	34.5807	60.1431	47.3619	44.2704	80.5566	62.4135	1.13052	0.974589	1.37272	0.049025
RSc0610		putative signal peptide protein	34.4953	27.6925	31.0939	46.688	32.5195	39.6038	35.8414	35.2942	35.5678	42.1771	28.2407	35.2089	46.3191	42.0939	44.2065	0.349005	0.179309	0.507627	-0.155065
RSc0611	apbE	thiamine biosynthesis lipoprotein apbE precursor transmembrane	11.2846	8.55456	9.91958	13.6938	10.9835	12.3386	10.0821	11.9987	11.0404	11.2703	13.7667	12.5185	10.5202	15.4641	12.9922	0.314834	0.335711	0.389289	-0.160392
RSc0612		hypothetical protein	46.0438	60.4118	53.2278	16.776	15.7901	16.283	57.6611	14.9368	36.2989	17.7169	13.8757	15.7963	10.4627	16.2569	13.3598	-1.70881	-1.75259	-1.99428	1.15656
RSc0613		hypothetical protein	960.058	2394.16	1677.11	52.3788	36.3297	44.3543	2161.21	66.0238	1113.62	36.3976	34.0765	35.237	44.4204	34.9509	39.6856	-5.24076	-5.57274	-5.40122	4.65004
RSc0614		hypothetical protein	9.07063	15.4286	12.2496	5.95623	6.9561	6.45617	7.63604	5.96871	6.80237	9.51706	7.30065	8.40886	9.25286	11.3614	10.3071	-0.923987	-0.542755	-0.249094	0.0753611
RSc0615		transcription regulator protein	66.6922	65.7233	66.2078	91.6231	103.691	97.657	72.9893	75.3547	74.172	157.145	131.228	144.187	143.337	112.442	127.889	0.560724	1.12286	0.949826	-0.39685
RSc0616		hypothetical protein	31.7592	36.7394	34.2493	41.7541	56.6569	49.2055	32.6543	75.5779	54.1161	31.8778	71.6006	51.7392	35.6089	134.531	85.07	0.522745	0.595183	1.31258	0.137238
RSc0617		putative secreted aspartic protease	41.6629	28.0646	34.8637	39.1166	34.1293	36.623	23.6172	45.1683	34.3927	38.7032	52.9867	45.8449	34.0531	85.066	59.5596	0.0710202	0.395035	0.772605	-0.0906435
RSc0618	rdgC	recombination associated protein	125.989	73.3405	99.6647	182.542	134.879	158.71	93.4111	120.005	106.708	100.47	154.254	127.362	112.574	128.615	120.595	0.671242	0.35378	0.275009	-0.572729
RSc0619		putative transmembrane hydrogenase cytochrome B- type subunit	60.6531	52.9347	56.7939	56.9688	30.9564	43.9626	33.3974	33.6133	33.5053	44.6222	41.7581	43.1902	48.4668	52.4779	50.4723	-0.369459	-0.395034	-0.170243	-0.391885
RSc0620		putative sulfate oxidase protein	67.9763	52.648	60.3122	51.0455	27.5205	39.283	41.51	27.517	34.5135	53.0656	34.8987	43.9822	47.9639	34.0458	41.0049	-0.618544	-0.455531	-0.556654	-0.186744
RSc0621		hypothetical protein	245.818	185.613	215.716	160.212	69.5869	114.899	71.5751	74.8317	73.2034	80.9162	93.8762	87.3962	85.161	162.019	123.59	-0.908758	-1.30349	-0.803568	-0.650389
RSc0622	dbpA	ATP-dependent RNA helicase DbpA	255.793	165.466	210.63	276.575	233.13	254.852	158.276	200.175	179.226	199.445	204.212	201.828	295.329	237.544	266.437	0.274955	-0.0615776	0.339084	-0.507887
RSc0623		hypothetical protein	180.36	88.6945	134.527	199.173	153.112	176.142	58.7711	94.6112	76.6911	110.052	93.9868	102.019	194.618	111.647	153.132	0.388845	-0.399055	0.186882	-1.19961
RSc0624		zinc-dependent alcohol dehydrogenase oxidoreductase protein	30.6301	27.3646	28.9973	31.044	23.1667	27.1054	17.2084	22.1458	19.6771	29.3829	23.9732	26.678	31.9607	34.6485	33.3046	-0.0973434	-0.120268	0.1998	-0.46206
RSc0625		transcription regulator protein	117.052	119.63	118.341	130.239	121.035	125.637	96.2452	103.484	99.8646	164.802	101.572	133.187	177.741	133.742	155.742	0.0863114	0.170503	0.396203	-0.331216
RSc0626		aldehyde dehydrogenase subunit III	25.0565	20.0556	22.556	41.1992	41.6757	41.4374	31.3939	30.9772	31.1855	25.9612	30.3495	28.1553	30.8132	56.1113	43.4622	0.877421	0.319895	0.946248	-0.410058
RSc0627		putative dehydrogenase large chain transmembrane protein	21.674	11.6105	16.6423	30.2731	16.626	23.4496	14.4834	13.6353	14.0594	20.9969	14.8059	17.9014	24.0744	23.826	23.9502	0.49471	0.105222	0.525187	-0.73803
RSc0628		hypothetical protein	28.6618	26.3414	27.5016	24.8271	20.0245	22.4258	32.6812	20.5505	26.6158	29.7731	22.746	26.2595	26.8774	30.7122	28.7948	-0.294356	-0.0666734	0.0662927	0.247126
RSc0629		putative oxidoreductase cytochrome C552 precursor signal peptide protein	10.9583	6.86551	8.9119	16.4188	7.96698	12.1929	6.89302	8.9332	7.91311	14.3186	5.15168	9.73514	11.7879	12.7331	12.2605	0.452234	0.127468	0.460212	-0.623723
RSc0630		hypothetical protein	11.6656	6.11665	8.89112	16.6323	6.58635	11.6093	3.69019	5.64604	4.66812	8.8105	8.09987	8.45519	13.4338	13.5476	13.4907	0.384846	-0.0725297	0.601527	-1.31437
RSc0631		hypothetical protein	55.8634	46.2349	51.0491	81.0028	46.6208	63.8118	36.8134	42.8599	39.8367	79.5658	59.3477	69.4567	91.7169	83.9045	87.8107	0.321936	0.444228	0.78251	-0.679727
RSc0632		putative NADP-dependent alcohol dehydrogenase oxidoreductase protein	18.4204	14.6365	16.5284	16.3841	10.1879	13.286	13.1679	10.899	12.0334	16.0835	12.9629	14.5232	16.2222	13.7988	15.0105	-0.315045	-0.186592	-0.138979	-0.142856
RSc0633		putative NAD(P)H:quinone oxidoreductase	26.6948	27.7539	27.2244	27.7898	15.8763	21.8331	23.2054	20.1589	21.6822	25.4943	22.0778	23.786	30.7759	29.504	30.1399	-0.318384	-0.194782	0.146779	-0.0100059
RSc0634		transcription regulator protein	96.2788	68.7964	82.5376	91.5079	52.0447	71.7763	52.6509	52.7468	52.6989	81.3732	57.1052	69.2392	75.4224	70.8071	73.1148	-0.201544	-0.253462	-0.174889	-0.445736
RSc0635		transcription regulator protein	50.7508	39.3315	45.0412	55.3157	37.7803	46.548	30.2867	44.1814	37.234	58.4369	45.1681	51.8025	60.9754	57.5688	59.2721	0.0474755	0.201778	0.39611	-0.322097
RSc0636		hypothetical protein	20.4324	38.9795	29.706	29.6035	32.464	31.0337	30.0392	26.8931	28.4661	18.8179	28.299	23.5585	19.1797	39.5372	29.3584	0.0630861	-0.334507	-0.0169761	-0.124591
RSc0638		hypothetical protein	28.4238	28.739	28.5814	23.9143	21.6849	22.7996	18.9365	22.7987	20.8676	30.9523	27.9016	29.4269	35.4383	36.2712	35.8547	-0.326068	0.0420614	0.327088	-0.127744
RSc0639		heat shock protein	37.3193	35.1621	36.2407	53.1938	36.1901	44.692	42.1374	34.7101	38.4237	41.3085	39.8197	40.5641	34.6688	46.1196	40.3942	0.302404	0.162593	0.156537	-0.218017
RSc0641	groES	co-chaperonin GroES	5424.54	4132.26	4778.4	7368.1	3447.25	5407.68	4719.27	2723.53	3721.4	7777.21	3884.33	5830.77	7034.71	5394.42	6214.57	0.178481	0.287159	0.379126	-0.539163
RSc0642	groEL	chaperonin GroEL	4632.43	6320.85	5476.64	6936.17	8249.93	7593.05	6998.96	6219.4	6609.18	17641.2	9147.71	13394.5	14263.5	9779.69	12021.6	0.471388	1.29027	1.13427	-0.200208
RSc0643		hypothetical protein	144.179	140.275	142.227	107.937	84.4144	96.1757	101.966	80.4157	91.1908	92.7922	78.4002	85.5962	115.336	92.3081	103.822	-0.564451	-0.732577	-0.454082	-0.0767834
RSc0644		putative transmembrane protein	92.36	81.8909	87.1255	70.5489	63.2786	66.9137	56.5173	56.8467	56.682	48.4523	54.0616	51.257	48.6131	67.0275	57.8203	-0.380792	-0.765347	-0.591518	-0.239412
RSc0645		hypothetical protein	25.2763	17.6962	21.4862	24.4368	13.6286	19.0327	13.9528	8.95727	11.455	13.4133	12.6272	13.0203	10.4099	21.9022	16.1561	-0.174933	-0.722657	-0.411339	-0.732498
RSc0646		hypothetical protein	90.1849	85.9323	88.0586	43.682	32.1629	37.9224	71.0441	33.3976	52.2208	60.7009	35.9591	48.33	52.6848	36.4398	44.5623	-1.21541	-0.865545	-0.98264	0.461574
RSc0647		Major facilitator superfamily MFS-1-related protein	55.1213	37.4675	46.2944	38.0376	22.3992	30.2184	28.4293	25.8489	27.1391	31.4652	19.5164	25.4908	38.0183	32.6446	35.3315	-0.61541	-0.860861	-0.389885	-0.155054
RSc0648		putative transmembrane protein	61.3101	40.5403	50.9252	39.4672	18.5156	28.9914	28.2534	25.5874	26.9204	33.5486	17.4291	25.4888	32.4912	31.4665	31.9789	-0.812755	-0.998513	-0.671262	-0.106925
RSc0649		putative transmembrane protein	21.513	23.6245	22.5688	15.3905	11.3806	13.3855	16.4579	12.9792	14.7186	13.7773	9.64175	11.7095	13.1051	16.9986	15.0518	-0.75365	-0.946644	-0.584386	0.136959
RSc0650		putative tight adherence TadC-related transmembrane protein	14.3745	16.0856	15.23	13.7857	9.89792	11.8418	10.4147	9.58986	10.0023	11.085	10.365	10.725	16.3279	12.3198	14.3239	-0.363031	-0.505943	-0.0885014	-0.243561
RSc0651		putative tight adherence TadB-related transmembrane protein	11.0448	8.47411	9.75945	9.1914	6.35668	7.77404	8.16284	7.59636	7.8796	12.1116	5.55538	8.83349	11.4147	8.42322	9.91896	-0.328136	-0.143817	0.0233883	0.0194579
RSc0652	cpaF1	secretion ATPase protein	16.2183	19.6032	17.9108	16.6422	12.389	14.5156	16.6941	15.9841	16.3391	22.2861	12.8625	17.5743	21.4152	18.7227	20.069	-0.303222	-0.0273585	0.164139	0.170724
RSc0653	cpaE1	putative pilus assembly protein	18.9218	22.1904	20.5561	18.1513	15.4302	16.7907	14.3778	20.0937	17.2357	21.2896	12.4118	16.8507	25.6066	17.6374	21.622	-0.2919	-0.286758	0.0729334	0.0377374
RSc0654		lipoprotein	25.8325	27.134	26.4832	28.445	19.3226	23.8838	19.0456	11.8831	15.4643	28.0078	16.5217	22.2647	37.1156	21.9057	29.5106	-0.149048	-0.250319	0.156156	-0.627086
RSc0655	cpaC	outer membrane channel protein	30.6873	22.8579	26.7726	18.1915	15.1723	16.6819	18.9555	17.1803	18.0679	25.379	13.7517	19.5654	29.9869	15.8866	22.9367	-0.682474	-0.452456	-0.223096	0.115145
RSc0656	cpaB	pilus assembly transmembrane protein	10.2826	7.92836	9.10548	9.54794	5.85005	7.699	6.49567	6.72832	6.612	10.9614	4.47368	7.71754	10.5169	6.28797	8.40244	-0.242065	-0.238594	-0.115928	-0.219585
RSc0657	cpaA1	prepilin peptidase transmembrane protein	4.39003	5.29563	4.84283	4.36084	3.61967	3.99025	3.97363	3.11116	3.54239	4.38599	2.94768	3.66683	3.82824	4.69621	4.26222	-0.279369	-0.401315	-0.184244	-0.171756
RSc0659		putative pilin protein	25.4564	29.9961	27.7263	37.1067	12.859	24.9828	15.0281	0	7.51405	30.0402	15.0108	22.5255	68.6133	0	34.3066	-0.150314	-0.299693	0.307236	-1.73328
RSc0660		putative pilin transmembrane protein	70.2209	65.8409	68.0309	43.0374	22.0512	32.5443	35.5499	25.5	30.525	52.2234	22.4408	37.3321	43.7839	23.8075	33.7957	-1.06379	-0.865774	-1.00935	-0.092416
RSc0661		putative pilin transmembrane protein	50.559	39.5045	45.0318	48.4171	8.26919	28.3431	17.775	17.85	17.8125	30.9472	22.4408	26.694	23.1797	21.1623	22.171	-0.667943	-0.754427	-1.02227	-0.67011
RSc0662		hypothetical protein	199.353	199.939	199.646	185.273	113.565	149.419	101.661	190.992	146.327	148.156	110.346	129.251	117.709	127.823	122.766	-0.418081	-0.627269	-0.701533	-0.0301725
RSc0663		putative glycine rich transmembrane protein	312.864	306.605	309.735	281.652	237.295	259.474	222.691	355.257	288.974	253.75	198.874	226.312	231.674	203.749	217.712	-0.255445	-0.452719	-0.508614	0.155352
RSc0664		lipoprotein	961.425	1544.81	1253.12	877.245	932.288	904.766	1311.67	1380.73	1346.2	1064.05	802.768	933.409	1038.36	929.784	984.072	-0.469904	-0.42494	-0.348686	0.573275
RSc0665		dihydrodipicolinate synthase-like transmembrane protein	50.3908	90.5472	70.469	65.4796	74.9737	70.2267	60.2956	63.8298	62.0627	63.5388	63.7835	63.6611	63.9669	91.8228	77.8949	-0.00497013	-0.146576	0.144539	-0.178292
RSc0666	hemL	glutamate-1-semialdehyde 2,1-aminomutase	126.378	98.7727	112.575	162.591	147.784	155.188	106.779	149.933	128.356	128.802	140.642	134.722	129.668	128.272	128.97	0.463121	0.259094	0.196145	-0.273862
RSc0667		rubredoxin protein	906.493	885.46	895.976	956.769	732.131	844.45	847.313	811.422	829.368	756.42	887.898	822.159	1022.43	973.787	998.109	-0.0854489	-0.124043	0.155736	-0.0260005
RSc0668	pilG	twitching motility two-component response regulator transcription regulator protein	1074.24	2223.63	1648.93	1209.25	1046.91	1128.08	1707.6	1095.12	1401.36	719.665	1176.6	948.132	783.274	1451.9	1117.59	-0.547665	-0.798374	-0.561147	0.312958
RSc0669	pilH	putative twitching motility two-component response regulator transcription regulator protein	2024.69	1315.13	1669.91	2534	1122.97	1828.49	1841.82	1062.15	1451.99	1700.18	1176.48	1438.33	1630.28	1076.72	1353.5	0.130878	-0.215376	-0.303075	-0.332622
RSc0670	pilI	putative twitching motility protein	748.798	257.94	503.369	973.12	252.497	612.808	263.498	256.3	259.899	387.748	272.121	329.934	395.047	264.27	329.659	0.28382	-0.609437	-0.610644	-1.23749
RSc0671	pilJ	putative twitching motility transmembrane protein	704.768	543.456	624.112	1132.32	672.645	902.482	567.701	643.376	605.538	723.674	687.545	705.61	622.639	702.486	662.562	0.532094	0.177065	0.0862516	-0.57568
RSc0672		putative composite two component regulatory (sensor histidine kinase and response regulator hybrid) transcription regulator protein	239.259	189.382	214.32	407.327	307.391	357.359	155.798	259.821	207.81	307.297	305.82	306.558	234.505	244.814	239.659	0.737604	0.516393	0.161216	-0.782113
RSc0673		hypothetical protein	11.3867	14.0535	12.7201	13.3522	6.25716	9.80468	13.3448	11.3568	12.3508	4.89889	11.6662	8.28254	11.0421	9.81228	10.4272	-0.375568	-0.618964	-0.28676	0.333062
RSc0674	rsuA	ribosomal small subunit pseudouridine synthase A protein	140.9	158.645	149.773	154.512	198.452	176.482	153.166	159.513	156.339	114.647	176.241	145.444	147.142	207.701	177.421	0.236748	-0.042309	0.244408	-0.174839
RSc0675		hypothetical protein	834.212	1158.85	996.531	920.12	685.114	802.617	892.953	864.804	878.879	862.96	1022.3	942.63	757.421	1092.1	924.76	-0.312203	-0.0802231	-0.107835	0.130952
RSc0676		Holliday junction resolvase-like protein	257.2	227.771	242.486	254.603	165.341	209.972	150.28	210.506	180.393	339.528	371.449	355.489	205.614	304.614	255.114	-0.207702	0.551904	0.0732436	-0.219054
RSc0677	pyrR	pyrimidine regulatory protein PyrR	193.389	125.564	159.476	188.84	149.205	169.023	68.9537	155.766	112.36	263.994	214.335	239.165	215.369	220.364	217.867	0.0838715	0.584659	0.450101	-0.589089
RSc0678	pyrB	aspartate carbamoyltransferase catalytic subunit	252.527	154.27	203.399	368.702	274.119	321.411	129.663	264.249	196.956	265.247	344.23	304.739	309.135	318.507	313.821	0.660108	0.583263	0.625633	-0.706544
RSc0679	pyrX	dihydroorotase	267.848	215.937	241.893	438.155	321.31	379.732	167.391	328.689	248.04	328.845	366.497	347.671	325.377	332.29	328.834	0.650617	0.523357	0.442991	-0.614411
RSc0680	plsC	1-acyl-sn-glycerol-3-phosphate acyltransferase transmembrane protein	58.4608	35.2159	46.8383	114.541	63.5078	89.0244	29.3139	64.0689	46.6914	60.0077	67.9763	63.992	54.2134	63.8652	59.0393	0.926511	0.450201	0.333985	-0.931044
RSc0681	apaH	diadenosine tetraphosphatase	84.7117	98.9349	91.8233	98.0846	107.924	103.004	109.675	106.908	108.291	59.5818	111.229	85.4054	64.4568	125.944	95.2004	0.165772	-0.104533	0.0521074	0.0722154
RSc0682	rfbB	dTDP-glucose 4,6-dehydratase protein	374.277	640.493	507.385	530.545	741.594	636.07	705.323	733.879	719.601	239.775	746.632	493.203	297.891	879.633	588.762	0.326104	-0.0408978	0.214604	0.178013
RSc0683	rfbD	dTDP-4-dehydrorhamnose reductase oxidoreductase protein	278.425	165.035	221.73	387.372	275.635	331.504	183.723	266.716	225.22	180.628	299.835	240.231	179.586	244.803	212.195	0.58022	0.115621	-0.0634167	-0.557692
RSc0684	rfbA	glucose-1-phosphate thymidylyltransferase protein	233.817	242.046	237.931	431.4	416.477	423.938	296.574	422.585	359.579	213.717	489.634	351.675	224.389	410.276	317.332	0.833309	0.563699	0.415449	-0.237544
RSc0685	rfbC	dTDP-4-dehydrorhamnose 3,5-epimerase protein	188.214	119.35	153.782	393.329	240.498	316.913	108.378	262.368	185.373	199.856	279.561	239.708	188.963	214.348	201.656	1.0432	0.640394	0.391006	-0.773658
RSc0686		putative lipopolysaccharide O-SIDE chain biosynthesis transmembrane protein	48.6718	29.8921	39.2819	85.0699	53.9241	69.497	29.6168	61.9171	45.767	38.0912	58.3263	48.2088	32.6635	61.0959	46.8797	0.823084	0.295428	0.255097	-0.602645
RSc0687	rfbF	dTDP-rhamnosyl transferase rfbf protein	132.233	91.5947	111.914	176.147	96.5346	136.341	74.6751	109.621	92.148	85.5453	105.311	95.4282	106.708	91.7467	99.2274	0.284829	-0.229902	-0.173579	-0.565192
RSc0688		glycosyl transferase protein	454.218	450.954	452.586	447.446	311.343	379.394	366.347	352.158	359.252	317.634	309.907	313.77	358.172	349.568	353.87	-0.254493	-0.528482	-0.354972	-0.0787006
RSc0689		putative undecaprenyl phosphate N- acetylglucosaminyltransferase transmembrane protein	130.685	111.795	121.24	121.136	105.098	113.117	130.942	97.6151	114.279	101.847	135.075	118.461	92.7083	108.256	100.482	-0.10005	-0.0334536	-0.270927	0.0147389
RSc0690		Lipopolysaccharide biosynthesis protein	177.593	121.809	149.701	169.659	130.261	149.96	107.034	124.444	115.739	135.932	161.733	148.832	126.674	152.3	139.487	0.00249387	-0.00839426	-0.101953	-0.373703
RSc0691		putative phosphomannomutase or phosphoglucomutase protein	276.121	180.264	228.192	255.551	239.701	247.626	183.104	188.881	185.993	219.439	278.764	249.101	223.189	232.554	227.871	0.117911	0.126482	-0.00203088	-0.412918
RSc0692	rfaC1	lipopolysaccharide heptosyltransferase protein	101.591	58.9959	80.2934	97.5616	86.4145	91.9881	63.3298	60.9208	62.1253	69.2781	93.9539	81.616	65.5081	93.2536	79.3809	0.196164	0.0235697	-0.0164913	-0.566266
RSc0693	kdtA	3-deoxy-D-manno-octulosonic-acid transferase	31.6648	19.2196	25.4422	33.762	27.8356	30.7988	22.2026	21.9301	22.0663	17.8862	31.9596	24.9229	17.1062	34.4568	25.7815	0.275651	-0.0297515	0.0191128	-0.481026
RSc0694		hypothetical protein	149.002	123.628	136.315	204.771	113.586	159.178	135.366	157.125	146.245	127.209	99.3197	113.264	147.105	126.228	136.666	0.223701	-0.26725	0.00371533	-0.122253
RSc0695		porin (omp) ABC transporter protein	150.569	186.611	168.59	216.689	182.075	199.382	168.147	170.567	169.357	142.842	172.246	157.544	142.467	190.408	166.438	0.242016	-0.0977642	-0.0185384	-0.235468
RSc0696		hypothetical protein	359.047	203.802	281.425	427.487	269.325	348.406	213.357	254.124	233.74	286.421	314.219	300.32	275.001	233.595	254.298	0.308022	0.0937526	-0.146228	-0.575862
RSc0697	pcm	protein-L-isoaspartate O-methyltransferase	344.171	282.042	313.106	377.197	327.75	352.474	296.995	329.538	313.267	281.287	373.04	327.163	322.646	333.44	328.043	0.170861	0.0633583	0.0672315	-0.170124
RSc0698		putative transcription regulator protein	230.282	338.503	284.392	176.086	132.402	154.244	130.365	158.069	144.217	160.973	185.932	173.452	144.335	189.162	166.749	-0.882669	-0.713343	-0.77021	-0.0969731
RSc0699		hypothetical protein	25.0129	45.5152	35.264	25.0892	64.0977	44.5935	50.4929	68.8891	59.691	36.1314	57.9531	47.0422	35.2125	75.1487	55.1806	0.338634	0.415759	0.645963	0.420682
RSc0700		hypothetical protein	41.3761	44.0123	42.6942	45.7677	54.2707	50.0192	37.6004	40.0486	38.8245	43.4754	49.9241	46.6998	39.55	49.1883	44.3691	0.228442	0.129375	0.0555168	-0.365515
RSc0701	uppP	undecaprenyl pyrophosphate phosphatase	346.952	285.09	316.021	276.717	199.763	238.24	244.035	193.247	218.641	146.996	227.598	187.297	150.839	205.979	178.409	-0.407605	-0.754693	-0.824832	-0.123852
RSc0702		putative NADH-dependent flavin oxidoreductase oxidoreductase protein	35.9163	29.664	32.7901	38.4062	30.0104	34.2083	24.7851	28.2621	26.5236	33.3483	27.7683	30.5583	31.0159	32.6778	31.8468	0.0610839	-0.101698	-0.0421118	-0.36707
RSc0703	trmB	tRNA (guanine-N(7))-methyltransferase	54.7535	51.0705	52.912	73.1814	59.8749	66.5281	66.6599	69.6446	68.1522	43.8368	85.8555	64.8461	34.4091	90.3014	62.3552	0.33037	0.293426	0.236916	0.0347964
RSc0704		Nitrilase superfamily protein	105.293	88.2074	96.7502	124.134	102.341	113.237	77.5296	77.462	77.4958	62.1052	92.5445	77.3248	65.8858	115.187	90.5364	0.227015	-0.323333	-0.0957667	-0.547162
RSc0705		hypothetical protein	249.946	257.958	253.952	274.115	245.154	259.635	268.05	221.072	244.561	209.086	209.579	209.333	234.079	244.505	239.292	0.0319263	-0.27876	-0.0857837	-0.0862877
RSc0706		hypothetical protein	208.195	522.611	365.403	204.689	350.897	277.793	334.896	347.285	341.091	204.411	298.395	251.403	260.572	366.678	313.625	-0.395478	-0.539487	-0.220448	0.296144
RSc0707		hypothetical protein	78.0673	109.247	93.6572	92.8839	101.911	97.3974	80.4004	88.8465	84.6235	71.2473	91.2877	81.2675	97.2107	104.601	100.906	0.0564949	-0.204711	0.107549	-0.202826
RSc0708		hypothetical protein	90.8034	119.786	105.295	118.435	114.737	116.586	117.235	110.636	113.935	71.7206	108.05	89.8853	81.7717	122.847	102.309	0.146962	-0.228276	-0.0414948	-0.0331772
RSc0709		Lytic transglycosylase-like protein	223.684	231.112	227.398	303.621	203.031	253.326	161.931	234.821	198.376	340.818	272.83	306.824	238.656	288.597	263.626	0.155776	0.432192	0.213276	-0.352758
RSc0710		aminotransferase	76.0977	72.1401	74.1189	127.018	125.217	126.118	89.944	115.828	102.886	109.036	123.22	116.128	96.9089	122.954	109.931	0.766855	0.647802	0.568691	-0.293722
RSc0711	nusB	transcription antitermination protein NusB	228.727	177.718	203.222	387.716	305.818	346.767	195.454	276.193	235.823	306.915	364.85	335.883	223.231	334.236	278.733	0.770906	0.724896	0.455826	-0.556259
RSc0712	ribH	riboflavin synthase subunit beta	306.872	483.976	395.424	494.095	799.031	646.563	517.177	761.761	639.469	429.064	893.252	661.158	410.854	827.254	619.054	0.709391	0.741595	0.646665	-0.0159165
RSc0713	ribAB	bifunctional 3,4-dihydroxy-2-butanone 4- phosphate synthase/GTP cyclohydrolase II protein	227.196	219.005	223.101	317.724	286.141	301.933	274.216	294.662	284.439	199.262	297.868	248.565	249.798	271.473	260.635	0.436532	0.155929	0.22434	-0.0861068
RSc0714	ribE	riboflavin synthase subunit alpha	137.652	89.9801	113.816	230.704	142.191	186.447	101.231	115.444	108.338	146.674	143.094	144.884	145.489	146.723	146.106	0.712065	0.348194	0.360311	-0.783237
RSc0715	ribD	diaminohydroxyphosphoribosylaminopyrimidinedeaminase/5-amino-6-(5-phosphoribosylamino)uracilreductase	169.624	215.211	192.418	230.187	241.881	236.034	205.951	235.38	220.666	167.822	226.291	197.056	231.228	291.47	261.349	0.294755	0.0343693	0.441738	-0.0971336
RSc0716		putative type 4 fimbrial pilin related transmembrane protein	20.9504	26.3115	23.6309	23.0865	19.15	21.1182	36.0955	20.8992	28.4974	20.9338	18.1284	19.5311	19.821	27.1105	23.4657	-0.162187	-0.274904	-0.0101211	0.432337
RSc0717		putative type-4 frimbrial pilin-related signal peptide protein	14.5005	16.3582	15.4293	9.55999	8.46664	9.01332	9.26924	8.61095	8.94009	11.7926	9.26163	10.5271	8.22181	15.8097	12.0158	-0.775548	-0.551567	-0.36075	-0.0117676
RSc0718		putative type 4 fimbrial biogenesis PILY1- related protein transmembrane	10.7682	10.3004	10.5343	9.15483	8.50266	8.82875	7.13634	8.96158	8.04896	8.26195	5.7852	7.02358	7.64465	10.8133	9.22898	-0.254814	-0.584817	-0.190852	-0.133406
RSc0719		signal peptide protein	23.7613	21.0317	22.3965	18.6124	16.2745	17.4434	18.3987	14.6718	16.5353	24.1454	13.6067	18.876	17.4126	17.6302	17.5214	-0.360588	-0.246716	-0.354155	-0.0771405
RSc0720		hypothetical protein	13.4804	12.2691	12.8747	15.4188	8.00929	11.714	10.7873	7.30115	9.04423	9.68401	8.59167	9.13784	9.91969	11.6132	10.7664	-0.136305	-0.494619	-0.258002	-0.373171
RSc0721		hypothetical protein	31.7292	16.7693	24.2492	38.9069	21.1191	30.013	13.6241	22.8486	18.2364	24.1421	22.3548	23.2484	23.5813	22.4843	23.0328	0.307647	-0.0608056	-0.0742503	-0.718771
RSc0722		putative type 4 fimbrial pilin related transmembrane protein	104.057	123.126	113.591	284.286	173.433	228.859	105.992	173.991	139.992	277.067	213.01	245.038	180.042	197.5	188.771	1.01061	1.10915	0.732782	-0.709123
RSc0723		type-4 fimbrial pilin-like transmembrane protein	171.092	199.338	185.215	440.99	257.264	349.127	182.836	288.522	235.679	408.421	338.456	373.438	294.199	295.95	295.075	0.914551	1.01167	0.671878	-0.566929
RSc0724		putative type-4 fimbrial biogenesis pily1- related signal peptide protein	149.302	207.28	178.291	395.727	242.841	319.284	200.53	293.231	246.88	301.301	313.006	307.154	221.199	308.23	264.715	0.840606	0.784726	0.570203	-0.371027
RSc0725		hypothetical protein	222.517	316.025	269.271	467.117	277.418	372.268	259.769	349.825	304.797	313.931	334.965	324.448	253.009	319.052	286.031	0.467281	0.268928	0.0871101	-0.288491
RSc0726		hypothetical protein	256.485	383.855	320.17	463.335	285.368	374.351	322.279	330.948	326.613	257.367	315.509	286.438	249.021	367.961	308.491	0.225555	-0.160615	-0.0536097	-0.196809
RSc0727		putative type-4 fimbrial biogenesis PILV-related transmembrane protein	309.497	256.808	283.153	577.276	210.115	393.695	228.303	241.774	235.038	225.926	225.485	225.706	250.691	241.744	246.218	0.475501	-0.327138	-0.201646	-0.744183
RSc0728		transcriptional regulator NrdR	189.016	191.521	190.268	243.947	200.787	222.367	170.842	213.722	192.282	198.227	229.38	213.803	189.634	203.406	196.52	0.224906	0.168249	0.0466394	-0.209719
RSc0729	glyA	serine hydroxymethyltransferase	750.148	564.934	657.541	1219.07	822.243	1020.66	949.071	1285.43	1117.25	1001.86	1256.35	1129.11	1202.46	850.046	1026.25	0.634345	0.780027	0.642234	0.130455
RSc0730		oxidoreductase protein	280.816	252.691	266.753	323.334	215.479	269.406	219.22	201.29	210.255	233.016	173.773	203.394	232.057	184.492	208.274	0.0142775	-0.391227	-0.357021	-0.357645
RSc0731		putative thioesterase protein	305.088	713.777	509.433	299.837	390.363	345.1	740.65	402.145	571.398	276.079	450.156	363.118	246.066	546.612	396.339	-0.561877	-0.488455	-0.362156	0.72748
RSc0732	tolQ	TOLQ-like transport transmembrane protein	394.064	156.301	275.183	399.854	182.114	290.984	183.045	216.036	199.541	336.062	251.402	293.732	315.558	207.973	261.765	0.0805511	0.0941117	-0.0721138	-0.544258
RSc0733	tolR	putative TOLR-related transport transmembrane protein	441.017	309.173	375.095	435.991	343.351	389.671	364.772	369.298	367.035	397.906	356.263	377.084	389.085	397.313	393.199	0.0550005	0.00763182	0.0680036	-0.0863389
RSc0734	tolA	TOLA-like transport transmembrane protein	209.345	127.079	168.212	212.415	122.351	167.383	93.119	150.172	121.645	157.858	131.014	144.436	149.682	132.147	140.914	-0.00712762	-0.21985	-0.255461	-0.46047
RSc0735	tolB	translocation protein TolB	423.444	318.652	371.048	500.096	294.583	397.34	282.845	444.787	363.816	597.841	346.438	472.139	508.205	337.456	422.831	0.0987664	0.347607	0.188474	-0.127163
RSc0736	pal	peptidoglycan-associated lipoprotein precursor	2865.04	3119.32	2992.18	3393.57	2458.41	2925.99	2913.09	3060.29	2986.69	3977.55	2598.01	3287.78	3357.01	3194.47	3275.74	-0.0322721	0.135917	0.130624	0.0296227
RSc0737		hypothetical protein	440.02	420.432	430.226	583.491	405.327	494.409	470.618	479.202	474.91	458.628	386.636	422.632	463.945	486.607	475.276	0.20061	-0.0256927	0.143671	-0.0580509
RSc0738		putative signal peptide protein	86.9504	83.0139	84.9822	98.6685	97.1635	97.916	80.3982	87.8404	84.1193	74.338	96.0984	85.2182	92.8016	84.0449	88.4232	0.204385	0.00400174	0.0572659	-0.219108
RSc0739		hypothetical protein	37.9256	36.8168	37.3712	46.4532	33.7484	40.1008	20.6038	38.0138	29.3088	28.8663	37.6653	33.2658	29.2015	40.0475	34.6245	0.101704	-0.167887	-0.110134	-0.452297
RSc0740		hypothetical protein	113.323	147.159	130.241	37.2686	28.1417	32.7052	106.277	40.9338	73.6054	28.9488	33.412	31.1804	21.2442	34.9716	28.1079	-1.99359	-2.06247	-2.21214	1.17029
RSc0741	che	chemotaxis response regulator transcription regulator protein	209.564	266.692	238.128	182.671	167.952	175.311	195.621	129.651	162.636	81.9165	143.281	112.599	59.1772	123.248	91.2126	-0.441817	-1.08055	-1.38443	-0.108274
RSc0742	cheZ2	chemotaxis regulator CheZ	316.32	285.435	300.877	191.141	144.224	167.683	157.145	139.664	148.404	109.43	125.057	117.244	71.5374	95.7053	83.6214	-0.843444	-1.35967	-1.84723	-0.176197
RSc0743	aroG2	phospho-2-dehydro-3-deoxyheptonate aldolase	373.101	446.176	409.639	528.392	470.993	499.692	372.143	518.85	445.496	242.536	446.701	344.619	266.075	433.513	349.794	0.286689	-0.249351	-0.227846	-0.165626
RSc0744		putative DNA/RNA non-specific endonuclease protein	107.18	98.102	102.641	140.112	82.0813	111.097	70.8432	98.1754	84.5093	60.1149	86.332	73.2234	49.1202	108.057	78.5886	0.114208	-0.487229	-0.385215	-0.394633
RSc0745		hypothetical protein	42.7226	19.0258	30.8742	49.2044	26.9946	38.0995	18.5819	20.7188	19.6504	22.9787	19.0851	21.0319	20.2764	26.4173	23.3468	0.30337	-0.553823	-0.403174	-0.955217
RSc0746	tauD	putative alpha-ketoglutarate-dependent taurine dioxygenase oxidoreductase protein	30.372	28.9207	29.6463	36.4997	24.6326	30.5662	16.0226	26.8597	21.4412	30.7695	21.0182	25.8939	27.0421	28.9612	28.0017	0.0440804	-0.195245	-0.0823427	-0.511553
RSc0747		putative Nudix hydrolase protein	53.3128	42.9785	48.1457	57.1769	33.0489	45.1129	29.3689	36.7684	33.0686	44.3751	37.5019	40.9385	39.3789	28.7084	34.0436	-0.0938654	-0.233947	-0.50002	-0.448076
RSc0748		hypothetical protein	45.4277	35.9506	40.6891	54.6038	29.9455	42.2747	36.8808	40.2467	38.5637	50.8212	38.0069	44.4141	46.3446	45.1222	45.7334	0.0551487	0.126372	0.168604	-0.132547
RSc0749		ABC transporter ATP-binding protein	118.195	92.174	105.184	99.1207	79.0307	89.0757	51.0757	112.162	81.6189	129.41	108.805	119.108	127.897	108.681	118.289	-0.239818	0.179342	0.169394	-0.12613
RSc0750		hypothetical protein	748.808	1125.8	937.304	871.743	679.453	775.598	821.413	655.821	738.617	1084.8	604.579	844.689	520.65	611.712	566.181	-0.273208	-0.150096	-0.727254	-0.0704826
RSc0751		hypothetical protein	548.266	380.029	464.147	425.825	232.131	328.978	253.893	294.471	274.182	394.37	235.973	315.172	269.733	242.239	255.986	-0.496592	-0.558446	-0.858518	-0.262857
RSc0752		hypothetical protein	464.538	584.014	524.276	357.988	323.755	340.871	429.177	429.042	429.11	334.36	315.088	324.724	285.536	415.793	350.664	-0.621099	-0.691112	-0.580235	0.332118
RSc0753		hypothetical protein	7655.11	6975.83	7315.47	5419.48	3532.94	4476.21	4051.15	4496.38	4273.77	4816.18	3449.05	4132.61	4482.34	4188.6	4335.47	-0.708673	-0.823896	-0.754762	-0.0667701
RSc0754		antioxidant oxidoreductase protein	1610.53	1918.41	1764.47	553.411	688.194	620.803	1627.93	774.858	1201.39	814.773	918.816	866.794	641.988	658.062	650.025	-1.50703	-1.02547	-1.44067	0.952503
RSc0755		hypothetical protein	60.5483	50.3077	55.428	25.7982	25.609	25.7036	40.8375	23.6795	32.2585	29.084	35.7179	32.401	32.1688	26.5006	29.3347	-1.10864	-0.774579	-0.918007	0.327709
RSc0756	gcdH	glutaryl-CoA dehydrogenase oxidoreductase	82.1203	82.5999	82.3601	52.4426	80.3008	66.3717	56.5745	56.2548	56.4147	89.8155	70.0957	79.9556	213.704	53.0725	133.388	-0.311377	-0.0427465	0.695614	-0.234498
RSc0757		putative transcription regulator protein	28.6961	33.4575	31.0768	38.5536	42.3942	40.4739	23.5544	39.304	31.4292	26.734	41.6174	34.1757	55.459	42.9325	49.1958	0.381154	0.137133	0.662696	-0.364886
RSc0758		putative tryptophan-2,3-dioxygenase	66.3022	68.6086	67.4554	170.198	125.099	147.649	62.7417	192.063	127.402	61.6612	102.421	82.0411	91.8013	117.982	104.892	1.13016	0.282413	0.636894	-0.212775
RSc0759		Kynureninase protein	42.343	36.3128	39.3279	124.191	69.4094	96.8002	30.6518	120.257	75.4544	40.175	55.6994	47.9372	57.608	65.0831	61.3456	1.29946	0.285592	0.641406	-0.359405
RSc0760		putative peptidase protein	24.6999	20.4764	22.5881	56.6693	33.3086	44.989	11.9304	73.8621	42.8963	21.2951	30.0605	25.6778	28.1613	31.7944	29.9779	0.994005	0.184955	0.408331	-0.0687192
RSc0761		transcription regulator protein	49.9067	49.899	49.9029	61.6432	44.8978	53.2705	45.5913	43.8093	44.7003	39.7029	45.6262	42.6645	58.4618	51.8483	55.1551	0.0942146	-0.226084	0.144371	-0.253052
RSc0762		hypothetical protein	2500.92	5104.84	3802.88	1463.83	1793.34	1628.59	2507.09	2519.36	2513.23	1234.76	2385.84	1810.3	1107.62	1876.91	1492.26	-1.22347	-1.07086	-1.34959	0.625921
RSc0763		putative monooxygenase oxidoreductase protein	703.706	685.59	694.648	407.445	294.223	350.834	302.472	350.179	326.325	367.406	378.156	372.781	296.843	328.073	312.458	-0.985494	-0.897954	-1.15262	-0.104477
RSc0764	msrA	methionine sulfoxide reductase A	778.794	731.059	754.927	710.754	585.463	648.109	600.226	622.451	611.339	1276.6	541.267	908.933	1306.74	598.763	952.752	-0.220101	0.267839	0.335764	-0.0842639
RSc0765		hypothetical protein	167.669	127.72	147.695	134.428	85.7715	110.1	87.6352	88.1178	87.8765	128.109	74.3215	101.215	131.838	100.535	116.186	-0.423805	-0.545189	-0.346174	-0.325262
RSc0766	cfa2	putative cyclopropane-fatty-acyl-phospholipid synthase protein	276.899	550.55	413.724	140.484	149.707	145.096	392.906	170.653	281.779	153.764	116.113	134.939	203.662	139.996	171.829	-1.51167	-1.61637	-1.2677	0.957564
RSc0767	pdxH1	pyridoxamine 5'-phosphate oxidase	72.8385	74.1965	73.5175	66.9853	130.115	98.5502	100.825	96.8718	98.8484	76.6944	88.6154	82.6549	79.5117	101.562	90.5369	0.42277	0.169013	0.300417	0.00435955
RSc0770		putative transmembrane dehydrogenase (small subunit) oxidoreductase protein	63.9102	118.862	91.3861	8.53445	17.968	13.2512	67.8556	20.3461	44.1008	8.44858	17.3421	12.8953	8.45527	12.5954	10.5253	-2.78585	-2.82512	-3.11811	1.73468
RSc0771		putative transmembrane dehydrogenase (large subunit) oxidoreductase protein	113.82	123.396	118.608	19.4751	17.8906	18.6829	77.5524	20.6839	49.1181	11.2991	19.0085	15.1538	15.436	18.8547	17.1454	-2.66641	-2.96845	-2.79031	1.39454
RSc0772		putative oxidoreductase dehydrogenase (cytochrome C subunit) signal peptide protein	98.7736	64.7346	81.7541	49.2242	29.4419	39.3331	35.2839	37.4224	36.3531	32.3362	31.444	31.8901	28.2552	37.8857	33.0705	-1.05555	-1.35818	-1.30575	-0.113662
RSc0773		hypothetical protein	84.0998	102.261	93.1804	54.577	62.221	58.399	76.5102	70.5241	73.5172	38.949	53.9401	46.4445	52.1404	57.3488	54.7446	-0.674083	-1.00452	-0.76731	0.332137
RSc0774		hypothetical protein	80.2035	55.342	67.7728	89.6113	61.1541	75.3827	45.371	67.3444	56.3577	47.3881	59.3199	53.354	60.4096	60.8527	60.6311	0.153528	-0.345109	-0.160646	-0.419621
RSc0775	katGb	peroxidase/catalase oxidoreductase protein	1675.56	2370.46	2023.01	1485.05	1008.84	1246.94	1125.95	1751.23	1438.59	542.165	919.391	730.778	797.999	1169.2	983.6	-0.698106	-1.469	-1.04036	0.206258
RSc0776	katGa	peroxidase/catalase oxidoreductase protein	1788.82	2300.25	2044.53	1607.89	1079.16	1343.53	1091.87	1671.82	1381.84	623.645	1002.95	813.298	874.372	1213.81	1044.09	-0.60575	-1.32992	-0.969525	0.0405726
RSc0777		hypothetical protein	598.656	450.537	524.596	574.098	406.55	490.324	186.164	475.338	330.751	294.351	515.542	404.947	338.163	370.018	354.091	-0.0974728	-0.373477	-0.56709	-0.56799
RSc0778		hypothetical protein	58.5701	57.0277	57.7989	51.2879	49.0368	50.1624	45.9216	58.5673	52.2445	62.2214	55.56	58.8907	59.0663	76.0164	67.5413	-0.204437	0.0269978	0.224729	0.0586728
RSc0779		putative thioredoxin protein	80.5567	75.5176	78.0371	73.6662	75.0888	74.3775	35.3877	90.8624	63.1251	98.1091	56.0605	77.0848	102.743	88.5492	95.6461	-0.0692948	-0.0177147	0.293545	-0.236654
RSc0780	fadD2	acyl-CoA synthetase	88.8538	84.5072	86.6805	36.9053	84.4232	60.6642	91.5892	61.1734	76.3813	64.1383	81.5696	72.8539	90.9081	79.0875	84.9978	-0.514861	-0.2507	-0.028282	0.332373
RSc0781		Ankyrin repeat-containing protein	134.594	115.362	124.978	92.7598	80.2245	86.4922	70.001	71.1414	70.5712	80.5141	70.9813	75.7477	73.6975	81.5883	77.6429	-0.531033	-0.7224	-0.686748	-0.29349
RSc0782		hypothetical protein	302.428	398.496	350.462	246.39	202.508	224.449	272.058	215.941	244	291.814	235.358	263.586	239.481	226.431	232.956	-0.64287	-0.410984	-0.589201	0.120491
RSc0784	fkpA	FKBP-type peptidyl-prolyl cis-trans isomerase	794.552	364.319	579.436	1113.82	548.978	831.399	338.367	515.618	426.993	540.252	608.385	574.318	440.726	456.729	448.727	0.520893	-0.012797	-0.368808	-0.96133
RSc0785		hypothetical protein	127.742	149.218	138.48	215.519	245.844	230.681	195.331	212.397	203.864	116.504	292.777	204.641	135.722	260.636	198.179	0.736225	0.563414	0.517126	-0.178295
RSc0786		hypothetical protein	47.7948	57.2209	52.5079	42.6843	44.9979	43.8411	29.2667	44.978	37.1223	27.9629	33.1886	30.5757	35.6657	34.0053	34.8355	-0.260249	-0.780145	-0.591975	-0.239996
RSc0787		hypothetical protein	38.8233	32.0595	35.4414	34.5349	31.008	32.7715	17.9828	26.8096	22.3962	25.17	28.9526	27.0613	22.5831	30.6338	26.6085	-0.112996	-0.389204	-0.413551	-0.549186
RSc0788		hypothetical protein	97.1212	84.6926	90.9069	122.328	91.6903	107.009	68.0982	84.2763	76.1873	116.003	88.0582	102.031	102.638	82.4608	92.5494	0.235272	0.16654	0.0258338	-0.490113
RSc0789		hypothetical protein	56.8599	88.3295	72.5947	88.2265	98.16	93.1933	82.4797	93.6245	88.0521	106.615	102.632	104.624	88.2627	133.443	110.853	0.360361	0.527271	0.61071	-0.0818681
RSc0790		signal peptide protein	109.165	85.2485	97.2067	133.97	78.9537	106.462	87.2214	94.0339	90.6277	112.363	105.239	108.801	103.224	100.129	101.677	0.131208	0.162563	0.0648579	-0.232313
RSc0791	glnS	glutaminyl-tRNA synthetase	330.84	336.062	333.451	376.181	396.951	386.566	401.372	421.352	411.362	341.498	482.63	412.064	364.557	420.09	392.323	0.21324	0.305394	0.234569	0.0896938
RSc0792		hypothetical protein	10.8287	9.86622	10.3475	21.582	14.5908	18.0864	4.1173	9.74487	6.93109	9.56763	14.0528	11.8102	6.65846	15.3522	11.0053	0.805629	0.190759	0.0889257	-1.38375
RSc0793		hypothetical protein	20.3572	13.9483	17.1527	35.0917	23.5412	29.3165	13.6942	20.6067	17.1504	15.5617	20.1291	17.8454	12.4394	25.1633	18.8013	0.773271	0.0571123	0.132396	-0.773464
RSc0794		hypothetical protein	57.2322	31.9979	44.615	76.9512	43.8436	60.3974	26.8405	38.6979	32.7692	39.5632	46.0885	42.8259	41.8918	45.9431	43.9175	0.436956	-0.0590486	-0.0227362	-0.882146
RSc0795		hypothetical protein	168.457	179.664	174.06	138.538	158.422	148.48	145.552	152.899	149.226	121.437	162.57	142.004	138.252	170.052	154.152	-0.22932	-0.293662	-0.175235	0.00722547
RSc0796		Acyl-CoA-transferase family III protein	107.602	112.105	109.853	108.053	108.81	108.431	100.511	97.8993	99.2052	104.386	97.5417	100.964	127.119	110.468	118.793	-0.0187969	-0.121742	0.112875	-0.128297
RSc0797	alaS	alanyl-tRNA synthetase	308.757	337.669	323.213	448.886	382.62	415.753	403.44	444.347	423.894	317.381	474.219	395.8	333.163	389.022	361.092	0.363241	0.292286	0.159883	0.0279752
RSc0798		putative purine nucleoside permease protein	175.484	225.579	200.531	13.8419	16.4808	15.1613	172.614	22.0927	97.3534	18.3261	13.0844	15.7052	20.1178	15.1259	17.6218	-3.72536	-3.67451	-3.50839	2.68283
RSc0799		putative purine nucleoside permease protein	172.299	158.743	165.521	19.4966	18.8469	19.1718	131.971	22.3698	77.1704	24.1757	13.6023	18.889	27.3705	16.0001	21.6853	-3.10996	-3.1314	-2.93222	2.00907
RSc0800		putative ferrisiderophore receptor signal peptide protein	12.4207	6.349	9.38485	121.459	250.548	186.004	42.5288	116.664	79.5964	2285.12	500.183	1392.65	1367.62	629.167	998.393	4.30885	7.21328	6.73313	-1.22455
RSc0801		putative lipoprotein transmembrane	43.0854	24.7577	33.9215	159.665	477.964	318.815	105.73	151.067	128.399	5119.15	778.048	2948.6	3000.72	928.007	1964.36	3.23244	6.44168	5.85572	-1.31209
RSc0802		putative stomatin-like transmembrane protein	74.7492	68.4737	71.6114	60.2417	104.745	82.4934	70.0351	43.8983	56.9667	855.863	162.065	508.964	469.303	235.89	352.596	0.204088	2.8293	2.29976	-0.534159
RSc0803		hypothetical protein	68.0756	84.0275	76.0515	35.2012	31.4571	33.3291	60.2686	36.704	48.4863	102.47	36.5409	69.5054	76.8907	56.3873	66.639	-1.19019	-0.129852	-0.190611	0.540793
RSc0804		transcription regulator protein	45.2002	62.9393	54.0697	45.6796	44.3347	45.0071	55.9611	40.1285	48.0448	36.1987	38.7889	37.4938	45.3682	44.1461	44.7571	-0.264667	-0.52817	-0.272704	0.0942261
RSc0805		hypothetical protein	20.8523	23.4024	22.1273	16.3681	18.6665	17.5173	12.6761	18.1625	15.4193	12.3547	15.6218	13.9883	13.1135	19.4466	16.28	-0.33705	-0.661615	-0.442726	-0.184043
RSc0806		hypothetical protein	30.9796	49.1689	40.0742	30.5697	37.3752	33.9725	33.4151	36.4645	34.9398	18.6966	36.5438	27.6202	20.0079	41.694	30.851	-0.23831	-0.536952	-0.377361	0.0405061
RSc0807		4-oxalocrotonate tautomerase	318.074	179.95	249.012	301.583	222.548	262.066	166.372	166.249	166.31	323.485	177.2	250.343	199.909	174.63	187.269	0.0737122	0.00768797	-0.411099	-0.656048
RSc0808	ltaA	low specificity L-threonine aldolase protein	165.284	150.757	158.02	160.381	171.817	166.099	112.198	141.499	126.849	132.744	127.49	130.117	151.839	143.564	147.702	0.0719317	-0.280302	-0.0974273	-0.388937
RSc0809		hypothetical protein	90.9636	86.4693	88.7165	83.4178	103.586	93.5019	73.3705	74.8172	74.0939	56.8813	73.2653	65.0733	60.1103	95.5186	77.8145	0.075794	-0.447136	-0.189164	-0.335642
RSc0810		hypothetical protein	482.989	728.97	605.98	494.201	744.041	619.121	693.92	670.226	682.073	469.673	883.016	676.344	528.547	997.638	763.092	0.0309524	0.158489	0.332589	0.139705
RSc0811	sorB	sulfite:cytochrome C oxidoreductase subunit B	393.92	227.86	310.89	210.565	121.905	166.235	148.214	118.142	133.178	112.968	132.267	122.618	128.345	140.117	134.231	-0.90318	-1.34224	-1.21169	-0.319868
RSc0812	sorAb	sulfite:cytochrome C oxidoreductase subunit A	413.046	271.307	342.177	230.73	41.1252	135.928	44.1492	36.6618	40.4055	33.9964	191.893	112.945	0	32.8234	16.4117	-1.3319	-1.59912	-4.38194	-1.75021
RSc0813	sorAa	sulfite:cytochrome C oxidoreductase subunit A	485.007	463.141	474.074	58.2021	51.7348	54.9685	275.052	61.712	168.382	51.7309	63.3384	57.5346	58.4646	68.6741	63.5694	-3.10844	-3.04261	-2.89871	1.61506
RSc0814		hypothetical protein	500.973	242.216	371.595	175.257	100.666	137.962	265.822	152.936	209.379	250.764	153.252	202.008	185.683	111.701	148.692	-1.42946	-0.879317	-1.3214	0.601851
RSc0815		hypothetical protein	1281.76	780.449	1031.1	103.669	77.8041	90.7365	356.432	108.403	232.418	267.188	84.4259	175.807	301.04	73.7011	187.371	-3.50636	-2.55213	-2.46022	1.35696
RSc0816		hypothetical protein	79.1025	29.3784	54.2405	6.83451	1.21073	4.02262	14.0235	4.55011	9.28681	2.8729	1.38155	2.12723	7.37977	8.15828	7.76902	-3.75316	-4.67232	-2.80356	1.20705
RSc0817	gst1	glutathione S-transferase protein	255.114	236.53	245.822	280.228	450.174	365.201	423.17	291.375	357.273	455.293	417.51	436.401	362.944	397.222	380.083	0.571077	0.828042	0.6287	-0.0316658
RSc0818		endoglucanase c-terminal domain harboring protein	137.373	116.719	127.046	25.4535	21.2735	23.3635	141.112	24.6302	82.8711	36.502	22.3374	29.4197	44.6955	22.0229	33.3592	-2.44302	-2.1105	-1.92919	1.82661
RSc0819		hypothetical protein	79.9616	60.9005	70.431	18.0446	9.63859	13.8416	49.3566	11.1454	30.251	19.4422	9.47982	14.461	23.2663	10.9272	17.0968	-2.3472	-2.28404	-2.04249	1.12797
RSc0820		putative transcription regulator protein	39.6153	43.7719	41.6936	31.116	31.0218	31.0689	60.7291	26.7721	43.7506	41.4314	32.8654	37.1484	57.5934	38.1575	47.8755	-0.424355	-0.166526	0.19946	0.493832
RSc0821		putative NADPH nitroreductase protein	12.9004	11.4663	12.1834	8.83667	10.6948	9.76573	15.5285	8.35571	11.9421	12.3138	12.2868	12.3003	21.1059	18.1445	19.6252	-0.31911	0.0137826	0.687796	0.290257
RSc0822		hypothetical protein	16.5199	20.8868	18.7034	12.4355	15.688	14.0617	19.3956	11.7418	15.5687	19.5364	14.581	17.0587	27.4397	19.8084	23.624	-0.411521	-0.132789	0.33696	0.146872
RSc0824	ripAG	Type III effector protein	112.453	109.659	111.056	80.2542	61.6273	70.9407	79.0214	57.2052	68.1133	81.1168	81.0476	81.0822	83.847	88.672	86.2595	-0.646601	-0.45383	-0.364532	-0.0586781
RSc0830		hypothetical protein	14.0183	6.17373	10.096	82.3098	47.032	64.6709	4.05766	36.1666	20.1121	74.8788	67.4422	71.1605	53.224	58.4526	55.8383	2.67933	2.81729	2.46747	-1.68505
RSc0834		hypothetical protein	3.69239	1.45913	2.57576	4.10115	4.54337	4.32226	2.65917	3.46875	3.06396	3.47854	1.37037	2.42446	2.95394	3.50882	3.23138	0.746788	-0.0873377	0.327152	-0.496388
RSc0835		hypothetical protein	9.73657	6.28905	8.01281	9.2156	6.04945	7.63253	4.29473	4.31706	4.30589	8.20214	5.91452	7.05833	8.57317	8.4307	8.50193	-0.0701479	-0.182981	0.085483	-0.825847
RSc0836		hypothetical protein	14.0045	7.12837	10.5664	9.63787	6.86927	8.25357	8.17173	6.14581	7.15877	10.1604	6.00167	8.08103	6.8968	5.8164	6.3566	-0.356399	-0.386877	-0.733161	-0.205307
RSc0839		hypothetical protein	0.428054	0.391926	0.40999	0.555749	0.248779	0.402264	0.362871	0.262141	0.312506	0.489159	0.399641	0.4444	0.533708	0.528155	0.530932	-0.0274461	0.11627	0.372937	-0.364259
RSc0844		hypothetical protein	0.561071	0.479769	0.52042	0.408538	0.253402	0.33097	0.264664	0.43234	0.348502	0.650883	0.451422	0.551152	0.433863	0.483839	0.458851	-0.652976	0.0827752	-0.181651	0.0744665
RSc0845		hypothetical protein	1.3986	1.82011	1.60935	1.55013	0.878696	1.21441	0.787896	1.4574	1.12265	0.831967	1.52898	1.18047	1.1161	2.09693	1.60651	-0.406223	-0.447117	-0.00254815	-0.113353
RSc0852		putative bacteriophage-related protein	0.870723	1.30678	1.08875	0.957595	0.626719	0.792157	1.19714	0.740806	0.968973	0.873077	1.40296	1.13802	2.15593	2.31943	2.23768	-0.458816	0.0638493	1.03933	0.29067
RSc0853		bacteriophage-like protein	2.43877	2.29891	2.36884	1.46719	1.62089	1.54404	1.91285	1.3833	1.64807	2.09891	1.73095	1.91493	1.66828	2.64929	2.15878	-0.617471	-0.306889	-0.133961	0.0940718
RSc0854		hypothetical conserved protein	1.68879	2.01229	1.85054	2.23735	1.68758	1.96247	1.92872	3.35035	2.63953	1.49686	1.70103	1.59895	1.78405	2.14056	1.9623	0.0847206	-0.210826	0.084603	0.427617
RSc0856		hypothetical conserved protein	2.843	2.12842	2.48571	8.02059	2.62929	5.32494	2.91105	1.64254	2.27679	3.89107	3.0186	3.45484	2.62166	4.47794	3.5498	1.09911	0.474959	0.51408	-1.22576
RSc0857		bacteriophage-like protein	2.77502	1.99407	2.38455	2.82922	3.28546	3.05734	1.69617	2.45894	2.07756	3.13979	2.6944	2.91709	4.12032	4.12801	4.12416	0.358563	0.290818	0.790388	-0.55739
RSc0858		bacteriophage-like protein	2.33888	1.53858	1.93873	2.40225	1.40825	1.90525	1.83703	1.54006	1.68854	2.33615	1.99044	2.16329	2.72315	2.58519	2.65417	-0.0251316	0.158119	0.453149	-0.1742
RSc0859		bacteriophage-like protein	6.93341	5.52182	6.22762	5.28498	5.14327	5.21413	4.36565	4.59687	4.48126	7.48139	4.26619	5.87379	10.7642	6.55915	8.66168	-0.256255	-0.0843881	0.475966	-0.218521
RSc0860		bacteriophage-like protein	0.619773	0.331401	0.475587	0.706006	0.489493	0.59775	0.363513	0.397518	0.380516	0.809431	0.545524	0.677477	1.04552	0.963739	1.00463	0.329832	0.510464	1.07888	-0.651586
RSc0862		signal peptide protein	1.14507	2.70522	1.92515	2.31588	1.64611	1.981	1.29535	1.16621	1.23078	0.898401	0.692627	0.795514	1.30027	2.8242	2.06223	0.0412581	-1.27501	0.0992416	-0.686652
RSc0863		probable bacteriophage protein	4.9088	6.62382	5.76631	5.45524	7.02447	6.23986	5.84123	6.56035	6.20079	9.35804	6.01332	7.68568	7.99399	6.93147	7.46273	0.113864	0.414525	0.372055	-0.00906047
RSc0868	ripP1, popP2	Type III effector protein (acetyltransferase) PopP2	46.5419	34.7108	40.6264	35.6073	20.075	27.8411	23.2878	23.0166	23.1522	24.131	20.3324	22.2317	24.1085	32.2832	28.1959	-0.545197	-0.869797	-0.526933	-0.26607
RSc0869		putative cytosine-specific methyltransferase protein	3.75868	3.85964	3.80916	3.58461	3.10163	3.34312	5.40573	3.06738	4.23656	5.37835	3.15356	4.26595	5.67975	5.36926	5.5245	-0.188278	0.163396	0.536372	0.341696
RSc0870		putative cytosine-specific methyltransferase protein	16.892	17.3614	17.1267	12.7679	10.3409	11.5544	10.5747	8.88967	9.73219	21.4777	15.2572	18.3674	20.3984	14.5793	17.4888	-0.567805	0.100904	0.0301882	-0.247607
RSc0873		putative bacteriophage-related transmembrane protein	0.0994805	0.106229	0.102855	0.0903363	0.0899798	0.090158	0.177719	0.113808	0.145763	0.12456	0.0666711	0.0956155	0.112752	0.159249	0.136	-0.19008	-0.105291	0.403004	0.693101
RSc0874		hypothetical protein	16.7127	17.3865	17.0496	16.4308	9.50483	12.9678	16.5226	11.8032	14.1629	18.766	10.1261	14.446	19.4081	15.822	17.6151	-0.394802	-0.239063	0.0470707	0.127181
RSc0875		putative transmembrane protein	0.152368	0.142375	0.147371	0.121085	0.189482	0.155284	0.0906778	0.0653584	0.0780181	0.142929	0.134031	0.13848	0.147978	0.128035	0.138007	0.075447	-0.0897799	-0.0947213	-0.993024
RSc0876		hypothetical protein	0.386442	1.17056	0.778501	1.173	0.465288	0.819144	0.757975	0.716549	0.737262	1.35355	0.842149	1.09785	1.36817	1.11026	1.23922	0.0734182	0.495909	0.670656	-0.15194
RSc0878		hypothetical protein	1.37528	1.4798	1.42754	1.01388	1.23499	1.12444	0.616131	1.63187	1.124	0.795202	1.38858	1.09189	1.81349	2.08342	1.94846	-0.344331	-0.386702	0.448799	-0.000557589
RSc0882		putative transmembrane protein	1.24361	0.444814	0.844212	1.71283	0.745244	1.22904	1.4138	0.5282	0.971	1.64029	0	0.820145	0.98305	1.18097	1.08201	0.541851	-0.0417263	0.358037	-0.339985
RSc0883		putative lysozyme (endolysin) protein	0.217603	0.233579	0.225591	0.599758	0.195555	0.397657	0.740391	0	0.370196	0.428745	0.877238	0.652991	0	0.82614	0.41307	0.817813	1.53335	0.872677	-0.103235
RSc0884		hypothetical protein	39.2228	31.2984	35.2606	44.4672	34.6523	39.5597	20.1795	28.3611	24.2703	25.1103	26.7788	25.9445	29.6234	30.1531	29.8882	0.165976	-0.442626	-0.238479	-0.704841
RSc0886		hypothetical protein	65.8902	17.2409	41.5655	73.3215	40.1915	56.7565	22.3867	38.3594	30.373	39.317	43.5496	41.4333	39.219	49.2792	44.2491	0.449397	-0.00459757	0.0902598	-0.901994
RSc0887		hemagglutinin-related protein	5.13305	4.13854	4.63579	5.16267	3.78754	4.47511	4.15395	4.15192	4.15293	4.47921	4.07439	4.2768	4.4098	6.25614	5.33297	-0.0508952	-0.116285	0.202122	-0.10779
RSc0888		activation/secretion protein	4.49986	2.20905	3.35445	6.93049	2.96766	4.94907	2.39964	2.32746	2.36355	3.74512	3.30189	3.52351	3.06251	4.43235	3.74743	0.561081	0.0709329	0.159823	-1.0662
RSc0889		hypothetical protein	10.6794	11.1392	10.9093	11.1657	7.46796	9.31683	8.54741	7.38703	7.96722	10.9064	7.74511	9.32576	9.68337	13.8279	11.7556	-0.227647	-0.226266	0.107794	-0.225763
RSc0890		putative bacteriophage related protein	0.971682	0.208447	0.590064	0.891554	0.34949	0.620522	0	0.825892	0.412946	0.77301	2.15344	1.46322	0.738486	0.184675	0.461581	0.0726097	1.31021	-0.35429	-0.587529
RSc0891		putative site-specific integrase/recombinase protein	4.01159	3.02989	3.52074	2.92055	1.06301	1.99178	3.0928	1.55726	2.32503	2.54132	1.93651	2.23891	1.91358	3.79312	2.85335	-0.82182	-0.653079	-0.303222	0.223191
RSc0892		putative phage-related protein	17.6177	13.7892	15.7035	10.4673	5.21671	7.84201	7.30462	9.68367	8.49414	8.81655	8.56267	8.68961	11.2068	10.6287	10.9177	-1.00179	-0.853718	-0.524406	0.115246
RSc0896		putative transmembrane protein	87.5652	112.272	99.9186	70.5215	85.8976	78.2096	94.3169	87.2788	90.7979	58.2756	82.6852	70.4804	56.136	77.2956	66.7158	-0.353408	-0.503531	-0.582725	0.215313
RSc0897		hydrolase protein	128.267	121.701	124.984	167.39	182.141	174.765	140.586	150.57	145.578	108.443	150.753	129.598	108.698	160.4	134.549	0.483677	0.0523	0.106388	-0.263628
RSc0898	ubiG	3-demethylubiquinone-9 3-methyltransferase	271.33	383.777	327.553	342.125	363.507	352.816	375.79	345.382	360.586	247.217	359.057	303.137	332.159	359.566	345.862	0.107185	-0.111761	0.078468	0.0314274
RSc0899		outer membrane lipoprotein transmembrane	3415.58	2765.07	3090.32	2059.27	1031.74	1545.51	1365.51	2260.66	1813.09	2258.18	889.316	1573.75	2369.14	987.032	1678.09	-0.99968	-0.973554	-0.880942	0.230368
RSc0900		signal peptide protein	21240.9	18382.9	19811.9	21485.9	15566.2	18526.1	14560.7	14057.9	14309.3	27405.4	17715	22560.2	24116.4	13131.4	18623.9	-0.0968119	0.187413	-0.089212	-0.372602
RSc0901	gyrA	DNA gyrase subunit A	439.108	380.664	409.886	495.512	393.47	444.491	481.766	449.199	465.483	434.416	504.638	469.527	419.058	418.369	418.714	0.116931	0.195985	0.0307407	0.0665727
RSc0902		signal peptide protein	3529.43	3478.27	3503.85	5204.56	3595.49	4400.02	3311.44	4248.53	3779.98	5007.63	3709.06	4358.35	4513.6	3307.02	3910.31	0.328571	0.314839	0.158342	-0.219131
RSc0903	serC	phosphoserine aminotransferase	223.322	141.44	182.381	290.323	174.854	232.589	219.242	196.708	207.975	166.202	244.365	205.284	177.416	175.739	176.577	0.350824	0.170662	-0.0466539	-0.16137
RSc0904	pheA	bifunctional chorismate mutase/prephenate dehydratase	241.998	228.147	235.072	308.774	271.595	290.185	242.095	267.327	254.711	271.358	326.249	298.803	250.195	261.653	255.924	0.303865	0.346091	0.12261	-0.188109
RSc0905	hisC2	histidinol-phosphate aminotransferase	227.8	173.152	200.476	316.562	227.546	272.054	186.362	205.649	196.005	268.755	230.017	249.386	252.262	214.153	233.207	0.440464	0.314951	0.218185	-0.472999
RSc0906	tyrA	putative prephenate dehydrogenase oxidoreductase protein	100.673	103.51	102.091	134.021	122.662	128.341	94.5846	114.975	104.78	56.7209	115.855	86.2879	59.6142	134.674	97.1441	0.330125	-0.242632	-0.0716645	-0.292627
RSc0907	aroA	3-phosphoshikimate 1-carboxyvinyltransferase	97.5368	98.1803	97.8586	171.195	178.768	174.981	122.776	172.169	147.472	121.227	191.959	156.593	93.1709	174.923	134.047	0.838433	0.67825	0.453969	-0.246756
RSc0908	cmk	cytidylate kinase protein	155.584	146.952	151.268	326.357	337.294	331.826	232.123	325.47	278.797	221.269	438.932	330.101	173.633	278.392	226.012	1.13332	1.1258	0.579296	-0.251212
RSc0909	rpsA	30S ribosomal protein S1	1234.58	1184.4	1209.49	3587.89	3156.1	3371.99	2023.84	2948.32	2486.08	2580.27	5307.52	3943.9	2041.31	2632.49	2336.9	1.4792	1.70522	0.950197	-0.43973
RSc0910	ihfB	integration host factor subunit beta	1003.76	616.537	810.149	2220.94	1776.12	1998.53	984.699	1696.45	1340.57	2324.26	2989.7	2656.98	1387.71	1207.74	1297.72	1.30268	1.71353	0.679726	-0.576088
RSc0911		hypothetical protein	240.331	219.503	229.917	208.012	158.866	183.439	117.049	177.139	147.094	121.02	256.849	188.934	121.204	216.479	168.841	-0.325813	-0.283227	-0.445444	-0.318562
RSc0912		hypothetical protein	143.375	101.025	122.2	192.735	149.635	171.185	102.766	134.612	118.689	131.871	143.197	137.534	135.489	155.577	145.533	0.486312	0.170544	0.252102	-0.52837
RSc0913	ugd	UDP-glucose 6-dehydrogenase	236.394	217.298	226.846	357.392	353.394	355.393	208.036	367.973	288.005	300.344	339.24	319.792	328.228	353.822	341.025	0.647702	0.495421	0.588164	-0.303324
RSc0914	rfaE	ADP-heptose synthase protein	295.362	278.351	286.856	427.463	306.075	366.769	181.154	417.106	299.13	307.755	271.279	289.517	356.943	337.836	347.389	0.354542	0.0133189	0.276225	-0.294099
RSc0915	rfaD	ADP-L-glycero-D-manno-heptose-6-epimeraseprotein	348.861	317.816	333.338	483.433	336.791	410.112	369.656	400.785	385.221	504.952	350.7	427.826	518.685	352.395	435.54	0.29903	0.360036	0.385817	-0.0903335
RSc0916		putative ComEA-related signal peptide protein	129.081	99.6856	114.383	164.189	91.2153	127.702	131.43	107.314	119.372	152.679	91.8145	122.247	154.342	122.263	138.303	0.158906	0.0959197	0.273951	-0.0973183
RSc0917	cysM	cysteine synthase B	204.651	147.453	176.052	236.204	155.629	195.916	167.46	156.911	162.185	217.509	175.211	196.36	253.941	174.467	214.204	0.154237	0.157499	0.282984	-0.272594
RSc0918	mltB	putative membrane-bound lytic murein transglycosylase B protein	218.719	217.434	218.077	146.131	200.317	173.224	183.339	176.046	179.692	98.0045	180.322	139.163	118.353	210.851	164.602	-0.332195	-0.648056	-0.405852	0.0528914
RSc0919		Probable Histone deacetylase	137.988	120.554	129.271	102.836	105.722	104.279	80.8693	81.908	81.3886	118.673	110.884	114.779	106.714	117.057	111.886	-0.30995	-0.171546	-0.208376	-0.357549
RSc0920		ABC transporter ATP-binding protein	59.4448	34.2516	46.8482	125.615	60.9424	93.2787	43.1217	64.2027	53.6622	51.864	74.8363	63.3501	63.1302	64.6154	63.8728	0.993554	0.435354	0.447208	-0.797641
RSc0921		transmembrane ABC transporter protein	42.6097	33.9735	38.2916	88.5923	55.2502	71.9213	47.6198	58.401	53.0104	71.2376	69.4761	70.3569	75.3493	48.359	61.8542	0.90939	0.877663	0.691842	-0.440143
RSc0922		NLPA lipoprotein-related, probable solute-binding protein	192.757	151.691	172.224	386.249	245.367	315.808	497.144	260.465	378.804	330.148	302.757	316.452	363.78	237.493	300.636	0.874762	0.877703	0.803734	0.262406
RSc0923	etfB	electron transfer flavoprotein subunit beta	1459.11	1347.12	1403.11	981.716	1566.86	1274.29	1393.98	1380.47	1387.22	1492.01	1444.16	1468.09	1806.21	1418.31	1612.26	-0.138942	0.0653022	0.200451	0.12251
RSc0924	etfA	electron transfer flavoprotein subunit alpha	865.718	654.955	760.337	607.25	1055.2	831.225	681.796	807.305	744.551	1003.58	903.353	953.466	1027.29	789.329	908.309	0.128601	0.326544	0.256546	-0.158869
RSc0925		putative acyl-CoA dehydrogenase oxidoreductase protein	214.839	154.134	184.486	112.481	204.529	158.505	155.502	137.41	146.456	170.725	159.989	165.357	201.769	173.98	187.875	-0.218987	-0.157931	0.026254	-0.114061
RSc0926	dadA	D-amino acid dehydrogenase small subunit	640.234	474.246	557.24	400.698	270.206	335.452	337.756	421.51	379.633	868.683	324.456	596.57	916.643	203.518	560.081	-0.732192	0.0983914	0.00733538	0.178499
RSc0927	lrp	leucine-responsive regulatory DNA-binding transcription regulator protein	46.0577	39.6049	42.8313	72.2158	60.4618	66.3388	41.2171	61.6115	51.4143	84.8378	67.5398	76.1888	93.4184	61.1274	77.2729	0.631187	0.830913	0.851297	-0.367683
RSc0928		hypothetical protein	45.7701	35.925	40.8475	49.8763	47.9198	48.898	39.9889	41.7662	40.8775	32.6329	49.0294	40.8312	32.0393	51.6572	41.8483	0.259527	-0.000579348	0.0349177	-0.258468
RSc0929		hypothetical protein	157.641	151.602	154.621	134.255	136.069	135.162	171.315	174.166	172.74	135.159	169.412	152.286	141.927	174.663	158.295	-0.194051	-0.0219624	0.0338747	0.353917
RSc0930		hypothetical protein	885.834	641.105	763.469	670.557	368.447	519.502	406.771	617.664	512.217	544.109	317.441	430.775	653.348	366.528	509.938	-0.555441	-0.825636	-0.582249	-0.0203728
RSc0931		signal peptide protein	179.779	218.203	198.991	147.076	61.446	104.261	78.5493	95.3047	86.927	89.4341	49.8368	69.6354	150.725	75.2195	112.972	-0.932504	-1.51481	-0.816735	-0.262323
RSc0932		probable membrane-bound dehydrogenase oxidoreductase protein	81.421	102.299	91.86	55.5818	64.068	59.8249	98.5098	58.6257	78.5678	78.986	53.8795	66.4327	88.9771	62.4486	75.7129	-0.618691	-0.467542	-0.278899	0.393191
RSc0933	rpsP	30S ribosomal protein S16	1354.05	476.665	915.357	1570.7	417.701	994.201	588.988	480.605	534.797	728.569	763.307	745.938	417.572	478.201	447.887	0.119202	-0.29528	-1.0312	-0.894547
RSc0934	rimM	16S rRNA-processing protein	446.506	445.425	445.966	528.669	387.319	457.994	413.551	419.216	416.384	250.762	567.396	409.079	147.474	455.666	301.57	0.0383966	-0.124553	-0.564439	-0.137416
RSc0935	trmD	tRNA (guanine-N(1)-)-methyltransferase	212.174	229.617	220.895	264.105	212.004	238.055	248.352	242.474	245.413	166.102	290.321	228.212	106.472	228.476	167.474	0.107928	0.0470075	-0.399427	0.0439198
RSc0936	rplS	50S ribosomal protein L19	1848.52	2018.86	1933.69	3142.88	3285.48	3214.18	4402.9	2970.89	3686.89	2351	4994.8	3672.9	1896.78	2328.11	2112.45	0.733094	0.925563	0.127557	0.197956
RSc0937		Probable Nudix hydrolase	58.0028	43.8225	50.9126	61.0921	53.2852	57.1887	63.3662	56.5159	59.9411	53.0647	60.0083	56.5365	43.5616	47.3366	45.4491	0.167705	0.151158	-0.163772	0.0678155
RSc0938	cobD	adenosylcobinamide-phosphate synthase	327.266	222.43	274.848	359.281	215.255	287.268	223.454	189.576	206.515	339.829	225.541	282.685	296.317	242.865	269.591	0.0637633	0.0405614	-0.0278616	-0.476151
RSc0939		hypothetical protein	415.15	216.493	315.822	326.422	171.859	249.141	193.464	164.728	179.096	337.843	169.576	253.709	278.194	162.347	220.271	-0.34215	-0.315932	-0.519833	-0.476226
RSc0940		probable gtpase protein	127.824	97.0882	112.456	139.059	107.277	123.168	74.7892	121.718	98.2536	78.8891	132.722	105.806	75.739	130.926	103.332	0.131266	-0.0879466	-0.122068	-0.326045
RSc0941		Probable CAAX prenyl protease 1	193.183	236.98	215.082	199.593	191.445	195.519	191.777	204.679	198.228	88.0487	249.06	168.554	131.499	258.479	194.989	-0.137575	-0.35167	-0.141491	0.0198519
RSc0942	orn	oligoribonuclease	263.987	188.037	226.012	334.242	278.727	306.485	198.582	265.587	232.084	520.036	471.49	495.763	425.52	323.21	374.365	0.439415	1.13325	0.728046	-0.401164
RSc0943	mogA	molybdenum cofactor biosynthesis protein	216.867	172.946	194.906	236.511	197.582	217.046	152.243	186.035	169.139	199.051	224.26	211.655	164.494	224.496	194.495	0.155222	0.118936	-0.00304914	-0.359795
RSc0944		hypothetical protein	199.295	272.279	235.787	231.492	275.39	253.441	211.868	262.866	237.367	181.964	301.134	241.549	172.725	334.437	253.581	0.104166	0.0348317	0.104962	-0.0945306
RSc0945	pmbA	putative PMBA protein (tlde protein)	353.271	303.572	328.422	379.803	341.42	360.611	308.43	325.985	317.207	307.681	324.12	315.9	292.592	301.048	296.82	0.134897	-0.0560784	-0.14596	-0.185019
RSc0946	folA	dihydrofolate reductase oxidoreductase protein	57.2795	48.5315	52.9055	90.9043	82.0723	86.4883	43.3598	59.081	51.2204	66.9259	74.2379	70.5819	51.3532	83.2961	67.3246	0.709087	0.415881	0.347717	-0.755786
RSc0947	thyA	thymidylate synthase	155.069	158.653	156.861	186.633	196.417	191.525	165.722	184.943	175.333	154.363	190.915	172.639	181.113	194.287	187.7	0.288046	0.138272	0.258942	-0.127439
RSc0948		Pyridoxal phosphate-dependent enzyme, beta subunit	206.539	75.2281	140.884	40.5248	21.8174	31.1711	105.691	40.4143	73.0526	34.3199	32.5756	33.4477	29.0506	32.0999	30.5752	-2.17622	-2.07452	-2.20407	1.22873
RSc0949		hypothetical protein	75.1476	26.3354	50.7415	63.2709	29.595	46.4329	33.8127	30.1128	31.9627	66.658	43.8189	55.2385	55.9918	31.8062	43.899	-0.128017	0.122507	-0.208978	-0.538757
RSc0950		hypothetical protein	104.744	125.455	115.1	17.739	20.0945	18.9168	77.8234	23.564	50.6937	10.1357	18.2592	14.1974	16.7111	23.372	20.0416	-2.60515	-3.01918	-2.52182	1.42214
RSc0951		hypothetical protein	252.159	242.826	247.493	249.865	182.26	216.062	145.722	217.009	181.365	146.146	198.088	172.117	172.196	191.346	181.771	-0.195936	-0.523995	-0.445263	-0.252549
RSc0952		putative ATP-dependent RNA helicase protein	103.867	71.2025	87.5348	157.751	153.326	155.538	146.601	262.491	204.546	62.1381	327.128	194.633	82.6792	181.829	132.254	0.829344	1.15283	0.595385	0.395154
RSc0953		hypothetical protein	524.213	604.623	564.418	229.501	116.517	173.009	333.987	162.023	248.005	378.002	110.808	244.405	430.14	100.522	265.331	-1.70592	-1.20749	-1.08897	0.519522
RSc0969		putative transmembrane protein	39.8806	28.9542	34.4174	26.4718	13.9138	20.1928	17.4705	11.8208	14.6456	18.5737	6.05782	12.3158	16.7541	13.6942	15.2242	-0.769297	-1.48263	-1.17678	-0.463369
RSc0970		signal peptide protein	54.9533	31.3501	43.1517	59.3942	35.7552	47.5747	50.1766	34.4911	42.3338	77.9369	53.7659	65.8514	69.4729	56.5374	63.0052	0.140777	0.609797	0.546052	-0.168383
RSc0971		hypothetical conserved protein	2851.22	3479.13	3165.18	1090.22	503.609	796.914	2231.62	865.963	1548.79	679.636	477.835	578.736	617.993	355.585	486.789	-1.98979	-2.45131	-2.70092	0.958646
RSc0972		hypothetical protein	181.925	164.711	173.318	172.463	96.9219	134.692	110.122	100.264	105.193	85.7779	87.9244	86.8512	88.9722	99.5679	94.27	-0.363753	-0.996805	-0.87855	-0.35663
RSc0973		amino-acid-binding periplasmic (PBP) ABC transporter protein	162.401	176.697	169.549	369.923	210.182	290.053	217.669	179.078	198.374	265.281	231.363	248.322	328.645	254.413	291.529	0.774612	0.55051	0.781937	-0.548095
RSc0974		hypothetical protein	251.599	549.388	400.494	113.78	106.192	109.986	287.756	149.986	218.871	108.977	114.8	111.888	145.261	105.247	125.254	-1.86446	-1.83972	-1.67692	0.992761
RSc0975		ABC transporter ATP-binding protein	51.9035	43.8035	47.8535	88.8794	64.3962	76.6378	47.2941	59.8772	53.5857	40.4217	60.3372	50.3795	45.3695	58.4575	51.9135	0.679432	0.0742109	0.117485	-0.516209
RSc0976	parE	DNA topoisomerase IV subunit B	155.825	113.073	134.449	248.1	192.666	220.383	122.86	177.109	149.984	149.696	188.615	169.156	171.17	193.631	182.4	0.712954	0.331291	0.440051	-0.5552
RSc0977		putative Lytic transglycosylase-like protein	53.9546	37.1439	45.5493	91.4996	59.6778	75.5887	34.8619	53.7173	44.2896	45.6552	58.2498	51.9525	42.6052	62.6117	52.6085	0.730743	0.189766	0.207867	-0.771203
RSc0978	parC	DNA topoisomerase IV subunit A	107.413	81.6762	94.5446	174.74	170.43	172.585	123.241	139.963	131.602	116.99	162.024	139.507	132.71	149.547	141.129	0.86824	0.561271	0.577942	-0.391126
RSc0979		probable transmembrane protein	48.3584	27.8235	38.0909	69.8945	59.6321	64.7633	41.159	48.4657	44.8123	43.9966	64.1855	54.0911	36.2146	55.386	45.8003	0.765728	0.505942	0.265909	-0.53128
RSc0980		Chromate transporter protein	41.496	21.1456	31.3208	49.552	42.0829	45.8175	31.7913	38.3509	35.0711	32.9671	46.5808	39.7739	27.3843	47.5783	37.4813	0.548776	0.344703	0.25905	-0.385614
RSc0981	lldP	putative L-lactate permease transmembrane protein	444.587	742.988	593.788	294.686	415.142	354.914	482.213	408.075	445.144	436.693	313.095	374.894	542.815	348.204	445.51	-0.742477	-0.663464	-0.414491	0.326803
RSc0982		Putative integral membrane sensory domain containing protein	85.8624	90.8513	88.3568	68.7768	53.3405	61.0587	56.5088	75.8856	66.1972	52.8361	41.6342	47.2352	72.5683	39.9935	56.2809	-0.533146	-0.903481	-0.650697	0.116575
RSc0983		putative Phytanoyl-CoA dioxygenase	98.0276	41.7365	69.8821	75.6682	37.9365	56.8024	37.1314	39.3511	38.2413	37.2777	39.8862	38.582	33.5765	43.394	38.4853	-0.298971	-0.856996	-0.860616	-0.570821
RSc0984		gst-related protein	330.895	266.511	298.703	283.298	217.063	250.18	259.272	252.16	255.716	230.392	266.647	248.519	198.404	220.805	209.605	-0.255742	-0.265353	-0.511042	0.0315731
RSc0985		aminotransferase protein	419.665	528.333	473.999	343.743	414.369	379.056	525.812	475.644	500.728	259.323	440.448	349.885	242.619	449.523	346.071	-0.322473	-0.438001	-0.453816	0.401616
RSc0986		hypothetical protein	680.118	465.508	572.813	405.165	389.489	397.327	396.199	376.478	386.339	567.377	418.367	492.872	485.191	420.858	453.024	-0.527737	-0.216851	-0.338475	-0.0404614
RSc0987		hypothetical protein	86.4082	71.4655	78.9368	30.1507	25.9169	28.0338	68.1563	30.2783	49.2173	18.5828	26.2804	22.4316	19.0329	35.4802	27.2566	-1.49353	-1.81517	-1.5341	0.811998
RSc0988		hypothetical protein	155.788	347.094	251.441	42.7636	64.4986	53.6311	330.11	92.3242	211.217	36.6254	71.5408	54.0831	37.101	116.488	76.7945	-2.22908	-2.21697	-1.71115	1.97758
RSc0989		putative transcription regulator protein	108.001	123.726	115.864	80.859	97.0359	88.9475	134.918	83.9238	109.421	116.216	92.1789	104.197	129.632	107.772	118.702	-0.381401	-0.153106	0.0349181	0.298863
RSc0990	hptG	heat shock protein 90	1066.38	1727.63	1397.01	1410.64	1367.59	1389.12	2312.88	1369.75	1841.32	3039.59	1459.96	2249.78	2471.64	1568.69	2020.16	-0.00817114	0.687444	0.532136	0.40657
RSc0991		hypothetical protein	440.327	479.092	459.709	558.075	521.532	539.803	508.009	475.641	491.825	623.147	533.199	578.173	463.058	481.448	472.253	0.231712	0.330779	0.0388375	-0.134289
RSc0992		glutathione S-transferase-like transmembrane protein	166.711	226.479	196.595	112.98	132.329	122.655	170.05	139.344	154.697	155.882	140.371	148.127	222.82	155.247	189.034	-0.680626	-0.408397	-0.0565847	0.334845
RSc0993		putative transcriptional regulatory DNA-binding transcription regulator protein	127.873	263.801	195.837	110.726	245.43	178.078	214.894	262.272	238.583	144.006	232.621	188.314	217.238	228.862	223.05	-0.137144	-0.0565169	0.187714	0.421982
RSc0994		hypothetical protein	46.9302	73.8781	60.4042	56.7309	82.9515	69.8412	60.6045	78.3557	69.4801	27.6191	81.2404	54.4297	39.7	83.2686	61.4843	0.209431	-0.150252	0.0255704	-0.00747852
RSc0995		putative spermidine synthase	73.4046	53.2161	63.3103	102.958	88.1422	95.5501	66.1702	76.955	71.5626	46.553	84.168	65.3605	48.3105	92.2084	70.2595	0.593816	0.0459776	0.150251	-0.417052
RSc0996		hypothetical protein	120.763	95.7794	108.271	79.9399	75.7837	77.8618	95.808	62.6153	79.2117	99.6214	62.1247	80.873	114.304	50.0851	82.1945	-0.475662	-0.420919	-0.397535	0.0247969
RSc0997		Putative Acetyltransferase	165.68	105.331	135.506	112.827	99.5972	106.212	96.5661	84.2759	90.421	106.574	92.6599	99.617	109.742	68.6381	89.19	-0.351403	-0.443888	-0.603397	-0.232218
RSc0998		ATPase (AAA+)-related protein	221.277	247.435	234.356	171.41	202.284	186.847	209.905	190.657	200.281	240.151	230.297	235.224	248.975	144.288	196.632	-0.326844	0.00533354	-0.253207	0.100168
RSc0999		putative periplasmic cytochrome type-c oxidoreductase signal peptide protein	977.329	1430.99	1204.16	493.853	590.813	542.333	1073.51	655.729	864.62	219.624	587.252	403.438	335.954	527.407	431.681	-1.15078	-1.57761	-1.47999	0.672886
RSc1000		putative periplasmic cytochrome type-c oxidoreductase signal peptide protein	823.915	1307.81	1065.86	406.22	625.472	515.846	882.351	600.508	741.429	271.29	485.408	378.349	368.817	525.79	447.303	-1.04701	-1.49423	-1.2527	0.523369
RSc1001		hypothetical protein	143.438	102.544	122.991	125.917	114.116	120.017	105.426	116.27	110.848	185.632	113.555	149.594	154.271	129.648	141.959	-0.03532	0.282495	0.206927	-0.11465
RSc1002		hypothetical protein	35.8903	37.9387	36.9145	26.2831	24.6513	25.4672	26.0859	24.3589	25.2224	18.9147	23.7607	21.3377	13.5196	28.1395	20.8296	-0.535547	-0.790783	-0.825556	-0.0139348
RSc1003		carboxypeptidase	89.744	137.342	113.543	19.0733	14.5732	16.8233	129.209	22.2664	75.7377	18.3672	16.0834	17.2253	15.8268	18.0196	16.9232	-2.75471	-2.72064	-2.74616	2.17056
RSc1004		Putative NADH dehydrogenase/NAD(P)H nitroreductase	551.74	625.966	588.853	487.081	544.076	515.579	728.169	558.71	643.439	574.344	602.857	588.601	559.135	521.6	540.368	-0.191715	-0.00061876	-0.123967	0.319612
RSc1005	nth	endonuclease III protein	110.064	56.6192	83.3416	111.151	94.8878	103.019	69.4329	96.4841	82.9585	64.7714	118.272	91.5217	66.1192	86.7724	76.4458	0.305807	0.135077	-0.1246	-0.312454
RSc1006		ferredoxin	106.519	65.1162	85.8176	112.73	79.174	95.952	56.7971	81.6369	69.217	52.6678	111.458	82.0629	58.1919	82.5281	70.36	0.161039	-0.0645434	-0.286518	-0.471186
RSc1007		transcription regulator protein	247.306	117.645	182.476	208.147	104.235	156.191	89.7362	96.6818	93.209	148.587	118.728	133.657	122.923	105.359	114.141	-0.224391	-0.449162	-0.676886	-0.74477
RSc1008	phaZ	poly[D(-)-3-hydroxybutyrate] depolymerase protein	680.933	957.556	819.245	1000.97	1259.6	1130.28	839.143	1049.26	944.202	918.975	1004.78	961.878	1119.79	1120.02	1119.9	0.464321	0.231559	0.45101	-0.25952
RSc1010	tyrB	aromatic amino acid aminotransferase	626.395	589.779	608.087	959.335	1134.83	1047.08	673.159	1206.19	939.675	986.113	1408.61	1197.36	919.553	1137.38	1028.47	0.784025	0.977509	0.758145	-0.156142
RSc1011	uvrB	excinuclease ABC subunit B	206.591	224.605	215.598	223.551	180.263	201.907	247.593	195.463	221.528	235.275	181.885	208.58	242.561	217.741	230.151	-0.0946529	-0.047743	0.0942369	0.133798
RSc1012		putative site-specific recombinase transmembrane protein	42.0834	34.0704	38.0769	64.1971	36.8177	50.5074	29.7899	41.5305	35.6602	47.1992	43.8797	45.5395	43.1562	60.0306	51.5934	0.407579	0.258201	0.43827	-0.50218
RSc1013		putative ribokinase protein	149.146	174.898	162.022	67.0346	46.7901	56.9124	53.9227	51.359	52.6409	37.7582	38.6179	38.1881	44.4215	48.7228	46.5722	-1.50938	-2.085	-1.79865	-0.112559
RSc1014		transcriptional regulatory DNA-binding repressor transcription regulator protein	200.221	385.766	292.994	93.4395	90.2385	91.839	103.103	104.123	103.613	43.0786	79.9951	61.5369	69.4097	95.8879	82.6488	-1.67369	-2.25135	-1.8258	0.174026
RSc1015		transmembrane ABC transporter protein	66.268	46.9523	56.6102	33.08	22.983	28.0315	17.0689	23.8599	20.4644	17.144	19.8938	18.5189	16.9383	19.8474	18.3929	-1.01401	-1.61206	-1.62192	-0.453933
RSc1016		ABC transporter ATP-binding protein	178.742	137.501	158.121	88.4806	94.9209	91.7007	51.7439	63.4447	57.5943	67.7008	56.4992	62.1	58.006	66.7882	62.3971	-0.786028	-1.34837	-1.34148	-0.671007
RSc1017		sugar-binding periplasmic (PBP) ABC transporter protein	989.695	784.896	887.295	542.572	838.678	690.625	748.59	527.453	638.022	691.298	638.226	664.762	647.734	683.187	665.461	-0.361512	-0.416577	-0.415062	-0.114298
RSc1018		hypothetical protein	181.305	287.065	234.185	129.113	103.586	116.35	309.051	159.566	234.308	208.041	95.1823	151.612	138.625	123.804	131.214	-1.00918	-0.627268	-0.835722	1.00994
RSc1019	nifS	pyridoxal-phosphate-dependent aminotransferase (NIFS protein)	332.666	456.978	394.822	322.537	285.854	304.195	344.992	428.979	386.986	109.429	300.998	205.214	119.412	258.393	188.902	-0.376204	-0.944077	-1.06356	0.347281
RSc1020	nifU	scaffold protein	349.614	426.099	387.856	350.155	312.492	331.323	332.176	469.032	400.604	307.2	403.684	355.442	222.16	276.528	249.344	-0.227282	-0.125909	-0.637385	0.273936
RSc1021	iscA	Iron-binding protein IscA	397.707	569.356	483.531	382.971	328.207	355.589	339.68	512.67	426.175	247.675	431.509	339.592	192.925	386.262	289.594	-0.443399	-0.509807	-0.739581	0.261235
RSc1022		hypothetical protein	210.655	385.669	298.162	202.669	252.677	227.673	224.938	321.832	273.385	220.289	343.561	281.925	170.621	296.432	233.526	-0.389133	-0.080785	-0.35251	0.263971
RSc1023	hscB	co-chaperone HscB	44.9515	42.3098	43.6307	59.6966	44.2609	51.9787	39.5125	56.6058	48.0592	25.1688	47.5867	36.3777	21.5651	42.4213	31.9932	0.25258	-0.262286	-0.447577	-0.113111
RSc1024	hscA	chaperone protein HscA	59.3682	40.4161	49.8922	95.6574	91.9019	93.7797	53.979	102.611	78.295	57.4403	109.179	83.3097	54.7676	77.4602	66.1139	0.910462	0.739671	0.406141	-0.260355
RSc1025	fdx	ferredoxin [2FE-2S] protein	88.6438	116.104	102.374	152.883	283.774	218.329	136.655	279.875	208.265	147.092	399.158	273.125	101.398	300.012	200.705	1.09265	1.41571	0.971229	-0.0680801
RSc1026	iscX	ISC system FeS cluster assembly protein	142.396	89.5654	115.981	264.31	211.798	238.054	121.33	198.959	160.144	228.269	248.704	238.487	188.703	159.85	174.276	1.0374	1.04002	0.587493	-0.571915
RSc1027		hypothetical protein	553.077	900.411	726.744	451.32	317.228	384.274	339.703	589.778	464.74	698.179	303.244	500.712	1294.36	379.49	836.925	-0.919312	-0.537468	0.203651	0.27429
RSc1028	lysS	lysyl-tRNA synthetase	166.344	257.024	211.684	259.363	435.358	347.361	367.547	459.284	413.416	282.429	529.767	406.098	246.835	413.42	330.127	0.714521	0.939916	0.641111	0.251159
RSc1029		short chain dehydrogenase	82.6788	77.147	79.9129	119.175	110.434	114.804	55.4845	120.154	87.8192	73.9342	151.079	112.507	61.483	96.1789	78.831	0.522679	0.493509	-0.0196662	-0.38657
RSc1030	prfB	peptide chain release factor 2 protein	207.471	172.626	190.048	307.974	225.769	266.871	312.544	247.683	280.113	213.017	291.9	252.458	205.07	214.501	209.786	0.489778	0.409679	0.142547	0.0698663
RSc1031	pncB	nicotinate phosphoribosyltransferase	137.75	182.729	160.24	174.435	204.106	189.27	169.218	206.552	187.885	161.663	193.19	177.427	232.609	201.978	217.293	0.24022	0.146992	0.439415	-0.0105997
RSc1032		putative transmembrane protein	259.859	123.869	191.864	259.405	138.613	199.009	94.9587	139.25	117.104	127.823	122.797	125.31	137.851	116.831	127.341	0.0527496	-0.614582	-0.591387	-0.765039
RSc1033		hypothetical protein	45.2807	36.5687	40.9247	55.2306	32.9947	44.1127	29.03	30.9264	29.9782	33.6184	33.5861	33.6022	30.518	36.8698	33.6939	0.108221	-0.284414	-0.280484	-0.557279
RSc1034		Dehydrogenase	97.5368	84.5073	91.0221	124.61	103.283	113.947	78.7914	96.1331	87.4622	94.0559	92.2715	93.1637	97.3083	92.593	94.9506	0.324069	0.0335519	0.0609618	-0.381624
RSc1035	rmuC	Putative DNA recombination protein RmuC	64.9315	44.6921	54.8118	103.912	73.0154	88.4637	49.593	68.3346	58.9638	82.4807	76.0851	79.2829	84.6621	82.3106	83.4863	0.690599	0.532523	0.607054	-0.585256
RSc1036		hypothetical conserved protein	529.978	624.662	577.32	512.341	228.482	370.411	459.19	249.986	354.588	499.807	376.373	438.09	487.678	305.555	396.616	-0.640242	-0.398144	-0.541627	-0.0629852
RSc1037	moeA1	molybdopterin biosynthesis MOEA protein	74.6303	35.5236	55.077	104.193	72.6895	88.4412	32.281	61.561	46.921	52.775	77.0379	64.9064	64.3995	61.793	63.0962	0.683271	0.236913	0.196106	-0.914486
RSc1038	mobA	molybdopterin-guanine dinucleotide biosynthesis protein A	73.2372	96.6725	84.9548	91.5353	153.724	122.63	92.67	127.517	110.094	92.2205	177.492	134.856	89.7111	179.029	134.37	0.52954	0.666654	0.661443	-0.155579
RSc1039	moaA	molybdenum cofactor biosynthesis protein A	128.304	134.998	131.651	172.378	171.314	171.846	155.339	162.575	158.957	126.47	201.313	163.892	166.836	205.57	186.203	0.384398	0.316023	0.500158	-0.11248
RSc1040	rne	ribonuclease E protein	301.785	376.11	338.947	482.577	460.697	471.637	423.875	452.687	438.281	341	524.289	432.644	310.083	638.75	474.417	0.476615	0.35212	0.485092	-0.105821
RSc1041	rluC	ribosomal large subunit pseudouridine synthase C protein	197.727	113.895	155.811	202.751	130.263	166.507	127.841	116.452	122.147	120.063	153.451	136.757	137.521	138.396	137.958	0.0957857	-0.188182	-0.175563	-0.44697
RSc1042		putative phosphoglycolate phosphatase protein	97.1756	49.7124	73.444	113.652	79.6363	96.6441	49.9491	86.889	68.419	98.1428	102.165	100.154	94.0438	88.9327	91.4882	0.396038	0.447502	0.316942	-0.498284
RSc1043		hypothetical protein	76.74	97.0729	86.9065	80.5389	103.842	92.1904	61.8494	90.6683	76.2588	73.2461	121.818	97.532	56.7248	128.942	92.8334	0.0851541	0.166413	0.0951807	-0.273713
RSc1044		putative protease transmembrane protein	101.882	74.5515	88.2168	100.414	94.1706	97.2923	89.2567	79.3825	84.3196	126.339	104.092	115.215	110.95	95.9509	103.45	0.141273	0.38521	0.229815	-0.206458
RSc1045		Methyltransferase	71.9538	53.4721	62.7129	76.2833	64.0387	70.161	71.6519	54.957	63.3045	53.9565	64.5695	59.263	36.9362	49.9921	43.4642	0.161906	-0.0816317	-0.528937	-0.148362
RSc1046	maf	Maf-like protein	63.9178	76.921	70.4194	58.6531	63.7982	61.2257	101.662	66.6647	84.1634	31.2177	55.3359	43.2768	29.4777	49.409	39.4433	-0.201837	-0.702379	-0.836191	0.459056
RSc1047		hypothetical protein	271.757	255.754	263.755	283.236	176.428	229.832	312.651	199.033	255.842	150.797	212.773	181.785	122.592	171.605	147.099	-0.198621	-0.536968	-0.842419	0.154673
RSc1048	rpmF	50S ribosomal protein L32	5650.9	1061.65	3356.27	5746.59	1082.35	3414.47	1402.39	1224.06	1313.22	3340.48	1653.32	2496.9	3081.06	841.911	1961.49	0.0248007	-0.426723	-0.774914	-1.37855
RSc1049	plsX	putative glycerol-3-phosphate acyltransferase PlsX	171.046	140.132	155.589	228.835	233.225	231.03	209.057	206.33	207.694	118.6	305.331	211.966	123.831	283.773	203.802	0.57034	0.446089	0.389428	-0.153624
RSc1050	fabH	3-oxoacyl-(acyl carrier protein) synthase III	192.816	137.305	165.06	340.647	268.812	304.73	204.367	244.174	224.27	189.438	359.375	274.406	181.127	263.906	222.517	0.884534	0.73332	0.430917	-0.442289
RSc1051	fabD	acyl-carrier-protein S-malonyltransferase	310.981	257.32	284.15	526.347	508.994	517.67	334.942	481.956	408.449	411.255	586.356	498.805	354.848	478.092	416.47	0.865379	0.811822	0.551557	-0.341878
RSc1052	fabG	3-ketoacyl-(acyl-carrier-protein) reductase	486.37	433.904	460.137	806.366	872.205	839.285	652.024	803.348	727.686	804.623	937.852	871.237	714.722	755.931	735.327	0.867098	0.921003	0.676322	-0.205846
RSc1053	acpP	acyl carrier protein	2984.61	3751.33	3367.97	3637.35	2942.6	3289.97	2927.55	2525.18	2726.36	2044.3	4149.15	3096.72	2738.94	3849.52	3294.23	-0.0338027	-0.121136	-0.031938	-0.271098
RSc1054	fabF1	3-oxoacyl-(acyl carrier protein) synthase II	438.013	332.255	385.134	722.226	754.542	738.384	413.135	677.078	545.106	536.413	832.442	684.428	539.398	565.473	552.436	0.939011	0.829537	0.520446	-0.437833
RSc1055	rpoE1	RNA polymerase sigma factor RpoE	1133.19	1135.09	1134.14	1127.22	566.703	846.962	827.7	644.635	736.168	745.275	621.289	683.282	764.31	568.951	666.63	-0.42123	-0.731046	-0.76664	-0.202262
RSc1056	rseA	putative transmembrane sigma-e factor negative regulatory transcription regulator protein	1964.29	1291.99	1628.14	1915.66	786.418	1351.04	861.151	1351.26	1106.21	1564.92	675.522	1120.22	1464.8	698.421	1081.61	-0.269155	-0.539441	-0.590044	-0.28845
RSc1057	rseB	putative sigma-e factor regulatory (negative regulator) transcription regulator protein	867.889	468.394	668.141	1012.71	333.52	673.115	379.898	539.498	459.698	604.857	362.823	483.84	559.905	386.18	473.043	0.0106993	-0.465624	-0.498184	-0.550167
RSc1058		periplasmic protease signal peptide protein	690.414	594.68	642.547	1049.14	393.691	721.416	404.686	700.529	552.607	723.326	358.411	540.869	711.831	446.42	579.125	0.167028	-0.248524	-0.149926	-0.384575
RSc1059		Glutaredoxin	153.658	153.285	153.471	224.332	72.3208	148.326	150.086	130.374	140.23	188.755	100.527	144.641	122.456	110.469	116.463	-0.0491954	-0.0854942	-0.398105	-0.0809804
RSc1060	lepA	GTP-binding protein LepA	338.927	225.213	282.07	572.688	255.195	413.942	261.591	337.364	299.477	283.028	307.065	295.047	301.817	281.432	291.625	0.553374	0.0648891	0.0480587	-0.466979
RSc1061	lepB	signal peptidase I	315.744	432.732	374.238	624.538	417.038	520.788	439.035	571.904	505.47	458.178	540.224	499.201	425.133	431.194	428.163	0.47674	0.415665	0.194206	-0.0430722
RSc1062		hypothetical protein	717.719	808.681	763.2	1119.88	727.331	923.606	754.72	912.806	833.763	1041.58	773.317	907.448	863.316	749.355	806.336	0.275216	0.249755	0.0793191	-0.147639
RSc1063	rnc	ribonuclease III	303.593	292.888	298.24	460.805	301.214	381.01	292.838	338.689	315.764	320.111	310.782	315.447	275.588	296.849	286.219	0.353351	0.0809192	-0.0593593	-0.270983
RSc1064	era	GTP-binding protein Era	413.265	326.024	369.644	632.427	462.349	547.388	410.663	451.699	431.181	491.735	479.509	485.622	428.333	399.348	413.841	0.566425	0.393695	0.162936	-0.34427
RSc1065	recO	DNA repair protein RecO	98.0124	73.3902	85.7013	173.245	101.402	137.323	55.0892	112.674	83.8816	100.614	108.32	104.467	89.5359	110.668	100.102	0.68019	0.285658	0.224081	-0.711152
RSc1066	pdxJ	pyridoxal phosphate biosynthetic protein PdxJ	338.982	229.741	284.362	478.657	328.884	403.77	211.678	302.852	257.265	317.413	294.987	306.2	345.603	313.955	329.779	0.505809	0.106748	0.213773	-0.65028
RSc1067	acpS	4'-phosphopantetheinyl transferase	127.388	149.872	138.63	182.508	312.675	247.591	174.329	248.362	211.346	157.169	275.381	216.275	143.864	300.785	222.325	0.836722	0.641627	0.681427	-0.228358
RSc1068		beta-hexosaminidase	209.999	154.642	182.32	305.122	250.32	277.721	130.312	231.418	180.865	227.404	247.587	237.495	220.072	208.159	214.115	0.607159	0.381423	0.231912	-0.618723
RSc1069	efp	elongation factor P	783.356	1096.6	939.978	1257.28	1311.32	1284.3	1579.31	1480.17	1529.74	1029.8	2102.21	1566.01	907.762	1477.96	1192.86	0.450283	0.73639	0.343727	0.252304
RSc1070		hypothetical protein	17.5172	23.3408	20.429	17.8577	25.104	21.4809	24.5796	22.3249	23.4522	11.2087	25.0236	18.1161	12.1355	23.4024	17.769	0.0724325	-0.173342	-0.20126	0.126675
RSc1071	uvrC	excinuclease ABC subunit C	44.155	45.5475	44.8513	55.3231	53.9245	54.6238	31.166	52.9027	42.0344	24.548	50.371	37.4595	25.0272	45.7994	35.4133	0.284381	-0.259817	-0.340857	-0.377961
RSc1072	pgsA	CDP-diacylglycerol--glycerol-3-phosphate 3- phosphatidyltransferase transmembrane protein	188.665	172.243	180.454	250.735	145.975	198.355	81.4695	167.097	124.283	192.382	184.075	188.228	208.181	143.907	176.044	0.136454	0.060854	-0.0356951	-0.674453
RSc1073		two-component system response regulator transcription regulator protein	338.136	503.447	420.792	135.096	128.078	131.587	384.03	120.441	252.236	109.918	118.948	114.433	108.581	145.345	126.963	-1.67709	-1.8786	-1.7287	0.938754
RSc1074		putative sensory protein with Peptidoglycan-binding (LysM) and FecR domains	143.383	158.265	150.824	57.2416	38.3152	47.7784	116.3	37.1966	76.7483	38.9763	29.7119	34.3441	32.0491	41.1044	36.5768	-1.65844	-2.13473	-2.04387	0.683776
RSc1075		two-component system sensor histidine kinase transcription regulator protein	55.7195	34.5786	45.1491	25.1695	14.5122	19.8408	20.0087	14.6565	17.3326	14.5843	16.0491	15.3167	13.4882	18.1201	15.8041	-1.18622	-1.55959	-1.51439	-0.194986
RSc1076		two-component system response regulator transcription regulator protein	76.0832	111.908	93.9956	28.3088	12.3913	20.35	73.569	14.9238	44.2464	28.998	16.2639	22.6309	26.1763	19.4253	22.8008	-2.20756	-2.0543	-2.04351	1.12053
RSc1077		hypothetical protein	701.077	1211.68	956.379	322.043	392.522	357.283	716.217	400.63	558.423	374.806	320.681	347.743	365.735	264.522	315.129	-1.42052	-1.45956	-1.60164	0.644294
RSc1078		transcriptional regulatory DNA-binding transcription regulator protein	39.0126	32.1792	35.5959	41.8139	35.9547	38.8843	26.3507	43.9822	35.1664	51.7885	77.5383	64.6634	37.4626	50.8504	44.1565	0.127477	0.861238	0.310915	-0.144988
RSc1079	gudD1	glucarate dehydratase protein	14.8033	15.4731	15.1382	17.4842	24.2373	20.8608	12.5205	19.5258	16.0232	27.9725	21.3462	24.6593	24.3617	18.2533	21.3075	0.462597	0.703941	0.493168	-0.380633
RSc1080	exuT2	putative hexuronate transporter transmembrane protein	20.8505	22.41	21.6303	17.2014	22.2572	19.7293	12.6627	17.1129	14.8878	20.0996	21.6632	20.8814	18.3742	19.5363	18.9552	-0.132711	-0.0508319	-0.190453	-0.406209
RSc1081		glucosidase protein	10.8268	7.93717	9.38199	12.8721	12.3867	12.6294	8.27086	7.51619	7.89353	12.6397	10.3602	11.5	13.3449	10.7532	12.0491	0.428821	0.293662	0.360954	-0.678044
RSc1082		porin transmembrane protein	14.6833	15.7657	15.2245	16.3932	24.0979	20.2456	16.9819	11.856	14.4189	38.716	23.501	31.1085	24.4738	25.5568	25.0153	0.41121	1.03091	0.716416	-0.489639
RSc1083		hypothetical protein	13.223	11.9863	12.6046	12.5669	13.6077	13.0873	7.37154	9.37589	8.37372	17.6663	12.3287	14.9975	13.8291	14.2707	14.0499	0.0542114	0.250766	0.156604	-0.644228
RSc1084		porin transmembrane protein	7.20985	7.11024	7.16005	6.1212	8.40537	7.26328	3.53735	5.15022	4.34379	7.04387	6.47762	6.76075	4.998	9.6499	7.32395	0.0206535	-0.0827864	0.0326533	-0.741669
RSc1085	nagL	putative GST-related protein	7.07506	7.86856	7.47181	7.46504	12.2565	9.86077	4.09046	7.53928	5.81487	3.04971	10.8193	6.9345	3.9056	9.8597	6.88265	0.400243	-0.107665	-0.118494	-0.761953
RSc1086	nagK	putative isomerase-decarboxylase	15.6886	13.6712	14.6799	9.88943	16.3318	13.1106	11.9954	10.1683	11.0818	11.3452	11.1382	11.2417	15.5052	11.4904	13.4978	-0.163107	-0.384982	-0.121118	-0.242537
RSc1087	nagI	gentisate 1,2-dioxygenase oxidoreductase protein	15.7921	18.4653	17.1287	14.5901	16.7209	15.6555	12.4768	15.086	13.7814	15.6767	14.8461	15.2614	17.2942	15.9627	16.6285	-0.129746	-0.166528	-0.042762	-0.183947
RSc1088	nagAb	ferredoxin subunit of A ring-hydroxylating dioxygenase oxidoreductase protein	19.3278	29.8685	24.5982	13.9475	31.711	22.8292	20.1108	24.766	22.4384	17.7049	27.5786	22.6418	27.2178	31.6267	29.4222	-0.107666	-0.119564	0.258358	-0.0249137
RSc1089	nagH	putative salicylate-5-hydroxylase small oxygenase component oxidoreductase protein	16.5312	24.0274	20.2793	12.1062	24.0754	18.0908	20.4494	16.3521	18.4008	11.7897	16.8686	14.3292	15.6776	22.254	18.9658	-0.164752	-0.501055	-0.0966076	0.0245084
RSc1090	nagG	putative salicylate-5-hydroxylase large oxygenase component oxidoreductase protein	18.4892	23.5896	21.0394	13.7913	23.163	18.4772	18.8333	18.1756	18.5044	15.4494	16.796	16.1227	18.2669	21.4257	19.8463	-0.187351	-0.384	-0.0842235	0.00213001
RSc1091	nagAa	ferredoxin oxidoreductase oxidoreductase protein	8.70781	13.3765	11.0422	7.07052	15.8617	11.4661	10.8602	8.52923	9.69472	7.35571	9.31715	8.33643	11.2151	11.0585	11.1368	0.0543543	-0.40552	0.012313	-0.242106
RSc1092		transcriptional regulatory DNA-binding transcription regulator protein	138.902	271.525	205.213	124.652	322.232	223.442	237.579	209.114	223.346	180.02	223.89	201.955	256.741	282.35	269.546	0.122775	-0.0230918	0.393403	-0.000616745
RSc1093	pcaK	4-hydroxybenzoate transporter	11.4548	17.8135	14.6342	11.2647	22.1663	16.7155	11.7852	14.2709	13.0281	11.8035	15.0689	13.4362	14.5913	22.3178	18.4545	0.191848	-0.123214	0.334638	-0.359565
RSc1094		transcriptional regulatory DNA-binding transcription regulator protein	28.1822	32.4905	30.3363	34.078	45.3815	39.7298	24.9992	33.5415	29.2704	16.0848	31.4926	23.7887	19.6665	43.9054	31.7859	0.389172	-0.350771	0.0673417	-0.44078
RSc1095		hypothetical protein	13.6377	8.96973	11.3037	13.6691	10.3192	11.9942	7.24068	13.2513	10.246	14.2923	12.2711	13.2817	13.6237	11.505	12.5644	0.0855339	0.232643	0.152539	-0.227272
RSc1096	aspC	aspartate aminotransferase protein	51.1274	66.3592	58.7433	60.4261	53.3626	56.8944	64.6699	95.3984	80.0341	76.9344	78.2603	77.5974	74.5522	56.5957	65.5739	-0.0461389	0.401583	0.158698	0.49233
RSc1097	efpR	transcription regulator protein	552.442	473.863	513.153	522.791	440.414	481.603	370.009	468.551	419.28	652.78	495.616	574.198	608.211	452.478	530.345	-0.0915448	0.162161	0.0475422	-0.199929
RSc1098		transcriptional regulatory DNA-binding transcription regulator protein	104.097	75.8973	89.9972	98.5746	64.6599	81.6172	58.1552	57.9943	58.0748	62.4121	61.2698	61.8409	70.2597	73.992	72.1258	-0.141005	-0.541317	-0.319363	-0.490963
RSc1099	sda2a	probable inactivated L-serine amonya-lyase	4.91891	11.3227	8.12081	10.8923	4.68712	7.78971	6.35363	1.45556	3.9046	2.47307	1.80744	2.14025	4.526	1.55065	3.03832	-0.0600531	-1.92384	-1.41835	-0.996397
RSc1100	sda2b	L-serine dehydratase	9.08979	7.38117	8.23548	5.61099	3.06438	4.33769	2.4954	1.92518	2.21029	2.81841	3.46141	3.13991	4.60104	6.7968	5.69892	-0.924927	-1.39113	-0.531164	-0.97269
RSc1101	soxB2	sarcosine oxidase subunit beta	9.10583	9.47607	9.29095	6.36841	5.55523	5.96182	4.1914	4.80055	4.49597	4.95142	4.0636	4.50751	7.39874	6.7586	7.07867	-0.640073	-1.0435	-0.392348	-0.407119
RSc1102	soxD2	sarcosine oxidase subunit delta	11.8622	21.2076	16.5349	8.37818	15.8348	12.1065	18.9857	11.6827	15.3342	6.43784	8.73567	7.58676	9.2673	19.7049	14.4861	-0.449734	-1.12396	-0.190845	0.340972
RSc1103	soxA2	sarcosine oxidase subunit alpha	15.3304	11.4047	13.3675	12.3027	7.1078	9.70525	9.04649	7.76372	8.40511	11.2811	8.40893	9.84502	12.4344	11.7047	12.0695	-0.461898	-0.44127	-0.147363	-0.2075
RSc1104	soxG2	sarcosine oxidase subunit gamma	22.6013	10.3955	16.4984	18.1344	9.86677	14.0006	5.12736	6.97313	6.05025	13.6883	9.21187	11.4501	13.7936	9.25337	11.5235	-0.236839	-0.526968	-0.517749	-1.21042
RSc1105	folB2	putative dihydroneopterin aldolase protein	21.0693	17.7069	19.3881	13.0531	11.7285	12.3908	16.5805	8.94095	12.7607	15.9466	15.6995	15.8231	17.987	18.2487	18.1178	-0.645902	-0.293144	-0.0977597	0.042441
RSc1106	purU	formyltetrahydrofolate deformylase	11.7574	13.5608	12.6591	9.63449	8.28691	8.9607	9.4484	7.8492	8.6488	8.96513	9.51869	9.24191	10.0757	11.68	10.8778	-0.498491	-0.453912	-0.218781	-0.0511115
RSc1107		hypothetical protein	16.5012	6.28329	11.3922	17.6328	3.48707	10.5599	3.58888	9.04375	6.31631	15.63	9.82329	12.7266	16.3889	8.25961	12.3243	-0.109451	0.1598	0.113448	-0.741446
RSc1108		transcriptional regulatory DNA-binding transcription regulator protein	14.8218	5.45384	10.1378	12.2684	5.74105	9.00473	3.36396	5.8305	4.59723	26.299	9.78858	18.0438	18.3284	9.28598	13.8072	-0.170993	0.831755	0.445672	-0.969917
RSc1109		hypothetical protein	10.2152	14.2679	12.2416	10.3878	6.26608	8.32694	3.51959	8.81544	6.16751	7.10206	10.7719	8.93698	7.85587	6.43381	7.14484	-0.555928	-0.453927	-0.776813	-0.433097
RSc1110		transcriptional regulatory DNA-binding transcription regulator protein	87.2502	65.6237	76.4369	70.1373	69.2583	69.6978	44.2171	53.3982	48.8077	124.588	101.281	112.934	134.473	80.1555	107.314	-0.133157	0.563144	0.4895	-0.514006
RSc1111		hypothetical protein	14.9535	5.05686	10.0052	6.20864	5.08643	5.64753	4.4961	7.43813	5.96711	6.05228	4.75719	5.40473	6.91262	7.52431	7.21847	-0.825054	-0.888451	-0.470983	0.0794123
RSc1112		putative transcription regulator protein	54.6148	72.838	63.7264	54.9263	61.3154	58.1208	62.0278	64.1126	63.0702	42.7518	62.4954	52.6236	71.3611	53.6711	62.5161	-0.132835	-0.276181	-0.0276634	0.117903
RSc1113		hypothetical protein	228.408	678.19	453.299	68.2827	137.376	102.829	563.54	171.504	367.522	152.975	116.992	134.983	336.397	107.082	221.739	-2.14021	-1.74768	-1.0316	1.83758
RSc1114	fdxA	ferredoxin protein	579.808	703.106	641.457	720.927	910.999	815.963	525.722	1045.37	785.546	375.14	1330.05	852.595	342.262	890.734	616.498	0.347151	0.410508	-0.0572563	-0.054808
RSc1115	recJ	single-stranded-DNA-specific exonuclease protein	48.769	36.8452	42.8071	63.1462	61.9396	62.5429	37.7839	47.0681	42.426	50.4328	70.4182	60.4255	44.2986	64.8711	54.5849	0.546996	0.497307	0.35065	-0.559897
RSc1116		putative signal peptide protein	48.1633	72.9509	60.5571	56.6428	89.5986	73.1207	53.9119	81.1277	67.5198	62.4606	92.4558	77.4582	49.0734	106.309	77.6912	0.271984	0.355122	0.359455	-0.114969
RSc1117		lipoprotein releasing system transmembrane	262.734	266.494	264.614	234.219	190.873	212.546	254.288	220.742	237.515	177.168	177.933	177.55	201.397	211.986	206.691	-0.316114	-0.57566	-0.35641	0.160244
RSc1118	lolD	lipoprotein releasing system ATP-binding ABC transporter	287.448	217.523	252.486	277.086	258.004	267.545	212.139	294.854	253.496	226.239	239.375	232.807	209.975	228.529	219.252	0.083581	-0.117066	-0.203611	-0.0778157
RSc1119		deoxyribonuclease protein	165.169	95.6323	130.401	167.119	89.7969	128.458	72.4606	108.241	90.3508	102.812	79.0757	90.9438	100.02	88.461	94.2405	-0.0216549	-0.519903	-0.468532	-0.507687
RSc1120	comEC	DNA internalizaion competence protein ComEC/Rec2	18.5343	11.4213	14.9778	18.4606	10.6845	14.5725	7.84824	12.1316	9.98992	13.6462	8.65568	11.1509	10.8524	12.5005	11.6764	-0.0395724	-0.42566	-0.359224	-0.544708
RSc1121		hypothetical protein	427.624	893.467	660.545	400.5	608.67	504.585	704.99	556.244	630.617	491.168	488.328	489.748	652.064	593.532	622.798	-0.388561	-0.431618	-0.0848936	0.321667
RSc1122		hypothetical protein	362.384	369.268	365.826	274.961	276.24	275.601	286.452	242.448	264.45	267.135	248.063	257.599	362.886	228.994	295.94	-0.408579	-0.506031	-0.305853	-0.0595835
RSc1123		Putative transglutaminase	186.817	169.062	177.94	178.359	185.229	181.794	145.572	152.174	148.873	164.522	182.181	173.351	182.404	176.704	179.554	0.0309178	-0.0376865	0.013031	-0.288222
RSc1124		hypothetical protein	104.338	86.4651	95.4016	118.702	88.6693	103.686	96.1278	83.9203	90.024	62.2753	98.5983	80.4368	83.0902	104.514	93.8021	0.120132	-0.246157	-0.0243925	-0.203834
RSc1125		putative hydrolase protein	64.22	46.904	55.562	65.9112	44.0008	54.956	35.7935	47.1649	41.4792	43.0203	48.2881	45.6542	49.466	46.2422	47.8541	-0.0158215	-0.283351	-0.215456	-0.405889
RSc1126	pyrG	CTP synthetase	463.636	405.569	434.603	710.292	679.977	695.135	639.467	673.425	656.446	478.001	947.387	712.694	477.731	730.583	604.157	0.677596	0.713586	0.475227	-0.0826158
RSc1127	kdsA	2-dehydro-3-deoxyphosphooctonate aldolase	362.825	249.138	305.981	619.644	395.913	507.779	256.075	404.856	330.466	439.68	512.866	476.273	375.569	334.406	354.988	0.730755	0.638344	0.214324	-0.6197
RSc1128		hypothetical protein	445.072	171.344	308.208	552.965	236.878	394.922	226.328	266.675	246.502	467.176	256.656	361.916	341.384	216.805	279.095	0.357662	0.231751	-0.143151	-0.679969
RSc1129	eno	phosphopyruvate hydratase	1318.51	1217.26	1267.88	1800.92	1588.46	1694.69	1551.07	1701.65	1626.36	2164.01	2088.23	2126.12	1766.01	1403.61	1584.81	0.418597	0.745799	0.321886	-0.0593748
RSc1130	ftsB	cell division protein FtsB	160.885	271.654	216.269	219.945	203.864	211.904	223.128	216.108	219.618	179.11	251.761	215.435	189.743	241.325	215.534	-0.029416	-0.00557422	-0.00491475	0.0515821
RSc1131		hypothetical protein	163.317	172.534	167.925	176.352	132.262	154.307	124.788	187.194	155.991	111.919	151.737	131.828	108.163	132.412	120.287	-0.122018	-0.349164	-0.481335	0.0156593
RSc1132		putative redox regulated molecular chaperone heat-shock-like protein	185.232	167.455	176.344	270.904	179.335	225.12	174.145	193.302	183.724	245.762	218.602	232.182	182.559	178.14	180.349	0.352303	0.396868	0.032407	-0.293155
RSc1133		hypothetical protein	214.644	452.787	333.716	274.619	288.274	281.447	389.034	332.982	361.008	144.301	306.014	225.157	132.466	325.83	229.148	-0.245758	-0.567684	-0.542339	0.35917
RSc1134		hypothetical protein	34.8312	40.9549	37.8931	34.0038	34.6101	34.307	23.4982	32.1705	27.8344	30.784	37.1865	33.9853	25.5928	33.4757	29.5343	-0.143432	-0.157025	-0.359544	-0.301634
RSc1135		putative hydrolase protein	103.191	83.3332	93.2621	85.8791	172.466	129.173	80.0666	126.159	103.113	69.3299	140.2	104.765	88.392	161.405	124.898	0.469937	0.167793	0.421393	-0.325076
RSc1136		Putative thiol-disulphide oxidoreductase DCC	80.879	65.2282	73.0536	66.4032	109.838	88.1206	79.5259	77.7373	78.6316	58.1588	80.8325	69.4956	68.0364	111.444	89.7402	0.270524	-0.0720327	0.296799	-0.16437
RSc1137		hypothetical protein	56.7346	27.1921	41.9633	53.8724	38.5567	46.2146	29.2801	30.1908	29.7355	55.06	36.7646	45.9123	44.0871	41.9146	43.0008	0.139217	0.129751	0.0352353	-0.636163
RSc1138		putative transmembrane protein	66.9312	40.9125	53.9219	55.9723	49.7511	52.8617	41.1019	43.0967	42.0993	97.2603	40.3931	68.8267	81.4359	44.2776	62.8568	-0.0286472	0.352098	0.221198	-0.328427
RSc1139		thioredoxin reductase oxidoreductase protein	121.469	123.871	122.67	93.7802	111.429	102.605	118.205	110.796	114.501	245.617	94.3024	169.96	221.289	107.743	164.516	-0.257687	0.47041	0.423445	0.158258
RSc1140		hypothetical protein	325.048	143.339	234.194	314.733	149.863	232.298	105.566	184.813	145.19	391.367	279.564	335.466	301.735	149.698	225.716	-0.0117243	0.518463	-0.0531892	-0.67804
RSc1141		hypothetical protein	148.145	141.266	144.706	159.304	128.336	143.82	123.576	179.385	151.481	239.98	179.863	209.921	168.285	179.209	173.747	-0.00885544	0.53673	0.263868	0.0748678
RSc1142		integral membrane transmembrane protein	92.0138	118.848	105.431	93.001	95.5746	94.2878	111.043	93.7023	102.373	95.9396	115.156	105.548	87.6632	108.797	98.2301	-0.161155	0.00159875	-0.102061	0.118687
RSc1143	trpS	tryptophanyl-tRNA synthetase	261.611	164.45	213.03	372.957	248.775	310.866	215.087	252.632	233.859	231.095	293.412	262.253	254.476	230.976	242.726	0.545233	0.299902	0.188269	-0.410651
RSc1144		Methyltransferase type 11	111.069	117.827	114.448	148.115	117.571	132.843	89.5328	115.812	102.672	84.9811	124.467	104.724	81.2605	92.8997	87.0801	0.21503	-0.128099	-0.394277	-0.371674
RSc1145	dapA	dihydrodipicolinate synthase	666.996	651.975	659.486	709.295	667.794	688.544	735.261	785.311	760.286	545.19	686.228	615.709	600.186	677.229	638.707	0.062209	-0.0990923	-0.0461855	0.142992
RSc1146	nlpD	NlpB lipoprotein	765.721	752.891	759.306	1192.38	1008.32	1100.35	811.995	1070.37	941.182	1192.77	1040.26	1116.51	1111.69	975.412	1043.55	0.535209	0.556249	0.458748	-0.225416
RSc1147		Beta-lactamase-like protein	102.463	46.0328	74.2479	167.082	78.8088	122.945	49.8787	95.5405	72.7096	118.664	104.366	111.515	98.632	88.9873	93.8097	0.727596	0.586816	0.337386	-0.7578
RSc1148		hypothetical protein	175.013	161.66	168.337	199.591	194.728	197.16	182.867	196.019	189.443	136.095	187.769	161.932	128.358	194.29	161.324	0.228015	-0.0559599	-0.0613869	-0.0575994
RSc1149	slyD	fkbp-type peptidyl-prolyl cis-trans isomerase (rotamase) protein	1170.23	1096.13	1133.18	1482.68	1293.16	1387.92	844.322	1165.8	1005.06	2344.82	1956.73	2150.78	1731.34	1536.56	1633.95	0.292547	0.92448	0.527987	-0.465641
RSc1150		hypothetical protein	47.1553	65.0392	56.0972	45.3322	64.7703	55.0513	47.4859	64.0953	55.7906	45.4407	68.6758	57.0583	36.2772	73.8681	55.0726	-0.0271547	0.0245055	-0.026594	0.0192467
RSc1151	mutS	DNA mismatch repair protein	183.821	177.881	180.851	245.111	260.072	252.591	168.508	254.338	211.423	177.52	271.463	224.492	176.677	249.201	212.939	0.482005	0.311859	0.235639	-0.256674
RSc1152		transcription regulator protein	242.23	258.454	250.342	292.823	235.54	264.181	166.134	241.106	203.62	244.657	231.403	238.03	258.144	236.832	247.488	0.0776291	-0.0727569	-0.0165418	-0.37565
RSc1153		putative transmembrane efflux transmembrane protein	36.7636	39.6371	38.2004	24.7343	24.2486	24.4915	23.2666	32.861	28.0638	29.7527	15.3962	22.5744	33.1425	20.1894	26.6659	-0.641308	-0.758895	-0.518587	0.196432
RSc1154	dkgB	2,5-diketo-D-gluconate reductase B	125.506	137.01	131.258	99.7251	79.4917	89.6084	99.6143	116.693	108.154	136.145	54.1858	95.1654	182.537	73.015	127.776	-0.550699	-0.463896	-0.0387885	0.271376
RSc1155		methyl-accepting chemotaxis transducer transmembrane protein	33.1079	54.8753	43.9916	164.701	206.84	185.77	45.5352	169.696	107.616	87.0331	137.115	112.074	41.5241	147.517	94.5206	2.07822	1.34915	1.1034	-0.787634
RSc1156		methyl-accepting chemotaxis transducer transmembrane protein	13.0936	16.8812	14.9874	168.64	186.75	177.695	9.80184	144.228	77.0149	91.3969	139.945	115.671	20.508	114.819	67.6635	3.56758	2.9482	2.17463	-1.20619
RSc1157		hypothetical protein	44.3495	130.024	87.1868	57.3229	69.5189	63.4209	54.3617	57.4156	55.8886	54.859	71.3168	63.0879	25.9931	71.7453	48.8692	-0.459151	-0.466746	-0.835183	-0.182403
RSc1158		glutamine amidotransferase	44.5756	65.8386	55.2071	35.9779	23.3623	29.6701	24.6315	26.2467	25.4391	25.6931	28.3988	27.046	28.0676	23.2029	25.6352	-0.895844	-1.02944	-1.10672	-0.221962
RSc1159		putative transcription regulator protein	25.9871	32.195	29.0911	20.0986	16.8553	18.477	12.5833	23.2646	17.924	29.3379	25.3185	27.3282	24.282	20.3948	22.3384	-0.654849	-0.0901849	-0.38105	-0.043838
RSc1160	suhB	inositol monophosphatase	183.787	241.42	212.603	215.588	235.069	225.328	297.698	260.574	279.136	138.656	254.27	196.463	139.528	248.48	194.004	0.0838645	-0.113908	-0.132079	0.308938
RSc1161		putative tRNA/rRNA methyltransferase protein	83.2637	53.7457	68.5047	77.4754	53.798	65.6367	40.3326	56.8377	48.5851	53.7769	55.6922	54.7345	51.9117	50.1618	51.0367	-0.0617003	-0.323751	-0.424667	-0.433987
RSc1162	cysE2	O-acetylserine synthase	150.969	120.156	135.562	167.709	135.975	151.842	121.742	126.693	124.218	175.49	135.196	155.343	169.224	120.454	144.839	0.163613	0.196499	0.095492	-0.289702
RSc1163		UDP-2,3-diacylglucosamine hydrolase	81.4078	34.1291	57.7685	77.7097	51.4129	64.5613	35.6605	51.9743	43.8174	68.8975	65.5094	67.2035	50.7963	49.1492	49.9728	0.160388	0.218254	-0.20914	-0.559166
RSc1164	ppiB	peptidyl-prolyl cis-trans isomerase B	2094.41	2249.74	2172.07	1436.6	2257.97	1847.28	3495.79	2257.27	2876.53	2711.74	3017.96	2864.85	2243.19	2631.93	2437.56	-0.233667	0.399386	0.166364	0.638923
RSc1165	ppiA	peptidyl-prolyl cis-trans isomerase A	510.379	928.48	719.429	407.827	1115.21	761.519	1216.73	1065.99	1141.36	603.847	1188.04	895.943	556.241	1260.65	908.446	0.0820258	0.316554	0.336547	0.583803
RSc1166		signal peptide protein	243.398	238.732	241.065	224.307	283.689	253.998	216.952	260.108	238.53	231.901	311.247	271.574	206.168	337.969	272.068	0.0753949	0.171923	0.174548	-0.0906464
RSc1167	cysS	cysteinyl-tRNA synthetase	184.566	119.949	152.257	223.684	151.554	187.619	142.061	146.149	144.105	79.9119	168.822	124.367	105.153	178.5	141.827	0.301293	-0.29191	-0.102386	-0.380686
RSc1168		hypothetical protein	118.36	85.3274	101.844	157.839	95.3129	126.576	84.9002	99.3462	92.1232	71.8116	122.026	96.9188	69.0046	97.5974	83.301	0.313647	-0.0715083	-0.289951	-0.458367
RSc1169	accA	acetyl-CoA carboxylase carboxyltransferase subunit alpha	801.426	883.798	842.612	944.339	742.508	843.424	1011.68	776.582	894.131	632.781	830.479	731.63	606.508	673.593	640.051	0.00138876	-0.203754	-0.396683	0.084229
RSc1170		puative tRNA(Ile)-lysidine synthase	33.3197	31.459	32.3894	40.1059	54.5741	47.34	22.8642	51.7315	37.2978	33.1604	59.5775	46.3689	24.3954	47.744	36.0697	0.54754	0.51764	0.155268	-0.343967
RSc1171	lysC	aspartate kinase	402.227	284.252	343.24	804.426	517.1	660.763	510.553	555.5	533.026	566.232	690.381	628.306	392.944	471.826	432.385	0.944917	0.872253	0.333101	-0.309926
RSc1172	fabI	enoyl-(acyl carrier protein) reductase	344.907	232.404	288.655	422.984	457.686	440.335	269.63	344.951	307.291	194.02	482.218	338.119	237.916	356.539	297.227	0.609253	0.228182	0.0422189	-0.518998
RSc1173		substrate-binding periplasmic (PBP) ABC transporter protein	111.969	68.2711	90.12	104.711	71.3431	88.0271	74.7045	77.5305	76.1175	86.094	80.5176	83.3058	85.2117	67.7201	76.4659	-0.0339012	-0.113431	-0.237032	-0.209719
RSc1174		transmembrane ABC transporter protein	110.893	106.471	108.682	109.751	93.7785	101.765	103.717	82.4847	93.1009	121.515	93.0292	107.272	121.613	75.2377	98.4254	-0.0948751	-0.0188381	-0.143011	-0.128372
RSc1175		transmembrane ABC transporter protein	89.7909	102.673	96.2319	81.6577	84.0743	82.866	105.661	86.9252	96.2931	88.1618	90.3152	89.2385	81.9492	86.9469	84.448	-0.215736	-0.10885	-0.188452	0.216652
RSc1176		ABC transporter ATP-binding protein	134.945	95.3358	115.14	114.028	82.0075	98.0178	83.8742	79.3986	81.6364	95.9981	85.1906	90.5943	85.0644	86.4747	85.7696	-0.232279	-0.345901	-0.424857	-0.26383
RSc1177		putative transmembrane protein	344.575	207.033	275.804	189.8	114.325	152.062	276.338	107.328	191.833	141.782	135.873	138.827	149.644	130.497	140.071	-0.858979	-0.99035	-0.97749	0.335187
RSc1178		lipoprotein transmembrane	52.3778	50.2432	51.3105	78.0325	78.9561	78.4943	50.3471	70.8821	60.6146	39.6003	74.5914	57.0958	53.9318	70.5423	62.237	0.613334	0.154132	0.27852	-0.372923
RSc1179	gltX	glutamyl-tRNA synthetase	164.027	121.371	142.699	229.292	186.965	208.129	144.882	199.768	172.325	213.535	211.037	212.286	219.811	157.422	188.617	0.544499	0.573034	0.402481	-0.272343
RSc1180		inner membrane transmembrane protein	24.0843	15.5514	19.8178	30.0455	14.9352	22.4903	17.2275	20.0553	18.6414	25.0618	16.0739	20.5678	18.6475	16.5824	17.615	0.182506	0.0535905	-0.17	-0.270796
RSc1181		inner membrane transmembrane protein	55.7621	50.3603	53.0612	70.9004	51.8044	61.3524	48.4778	65.4807	56.9793	53.6273	63.7828	58.705	44.4543	49.2679	46.8611	0.209462	0.145827	-0.179266	-0.106683
RSc1182	rpmE2	50S ribosomal protein L31 type B	1086.26	1113	1099.63	2154.85	1155.14	1654.99	1236.3	1377.32	1306.81	1101.75	1984.72	1543.24	546.166	1347.07	946.618	0.589809	0.48894	-0.216164	-0.340777
RSc1183		putative signal peptide protein	48.8986	51.0102	49.9544	38.3862	36.9923	37.6893	37.3299	35.1275	36.2287	40.9217	32.5508	36.7362	37.3382	47.9435	42.6409	-0.406459	-0.443407	-0.228376	-0.05702
RSc1184		hypothetical protein	65.0306	40.9302	52.9804	52.5559	32.6767	42.6163	41.031	30.8711	35.951	45.9611	34.0186	39.9899	44.2067	32.9454	38.576	-0.314053	-0.405825	-0.457753	-0.245371
RSc1185		transcription regulator protein	263.423	376.411	319.917	193.096	152.743	172.919	267.982	174.669	221.326	228.142	157.913	193.028	213.671	183.457	198.564	-0.887597	-0.728891	-0.688094	0.356069
RSc1186		putative sigma-54 interacting transcription regulator protein	48.2693	45.5582	46.9138	22.5018	17.7233	20.1125	38.3726	19.4695	28.9211	15.0377	16.812	15.9248	17.8264	19.0589	18.4427	-1.22191	-1.55873	-1.34696	0.524024
RSc1187	rho	transcription termination factor Rho	322.273	227.824	275.048	611.004	596.016	603.51	440.277	505.949	473.113	357.322	636.676	496.999	406.576	572.851	489.714	1.13369	0.853557	0.832252	-0.351193
RSc1188	trxA	thioredoxin 1 (redox factor) protein	3147.19	2506.12	2826.65	3894.1	2309.58	3101.84	1986.49	2117.64	2052.07	2886.37	2339.74	2613.05	2202.19	2289.4	2245.8	0.134028	-0.113358	-0.33187	-0.596048
RSc1189		hypothetical protein	45.1439	28.8521	36.998	52.5212	31.4667	41.9939	24.4843	32.1251	28.3047	22.2369	29.182	25.7094	23.4302	34.4884	28.9593	0.182734	-0.525149	-0.353421	-0.56914
RSc1190		hypothetical protein	34.7656	23.6616	29.2136	34.6358	26.818	30.7269	20.7227	23.8599	22.2913	22.4629	22.8785	22.6707	18.5082	27.1924	22.8503	0.0728621	-0.365811	-0.354427	-0.463021
RSc1191	dnaX	DNA polymerase III subunits gamma and tau	263.461	263.559	263.51	256.317	251.875	254.096	167.809	263.104	215.457	165.882	273.135	219.508	186.582	243.616	215.099	-0.052484	-0.263581	-0.292857	-0.237977
RSc1192		hypothetical protein	840.503	503.146	671.825	866.019	595.83	730.925	456.222	622.026	539.124	869.318	851.161	860.239	718.968	662.31	690.639	0.121638	0.356654	0.0398474	-0.439105
RSc1194	recR	recombination protein RecR	205.961	147.625	176.793	234.43	201.67	218.05	148.878	177.819	163.349	165.543	252.861	209.202	133.546	236.88	185.213	0.302598	0.242835	0.0671242	-0.416706
RSc1195	oprB	Carbohydrate-selective porin OprB	101.073	96.3816	98.7273	104.863	105.765	105.314	107.303	94.4798	100.891	51.3647	99.7366	75.5506	56.3235	120.413	88.3683	0.0931763	-0.386005	-0.159921	-0.061894
RSc1196		DNA-binding transcriptional regulatory transcription regulator protein	174.931	159.227	167.079	154.553	112.118	133.335	118.449	165.931	142.19	105.51	93.1437	99.3269	118.482	101.141	109.811	-0.325469	-0.750275	-0.605501	0.0927591
RSc1197		hypothetical protein	178.98	160.59	169.785	213.242	119.86	166.551	90.5266	215.495	153.011	181.124	82.1695	131.647	174.786	121.377	148.082	-0.027745	-0.367037	-0.197318	-0.122331
RSc1198		signal peptide protein	528.941	550.431	539.686	542.761	473.779	508.27	505.187	545.546	525.367	746.559	428.12	587.34	697.466	396.81	547.138	-0.0865252	0.122074	0.0197845	0.0477291
RSc1199		ABC transporter ATP-binding protein	194.32	139.442	166.881	199.019	138.707	168.863	151.658	161.177	156.417	146.024	123.35	134.687	111.95	117.913	114.931	0.0170335	-0.309209	-0.538045	-0.110451
RSc1200		transmembrane permease ABC transporter protein	86.9743	85.0853	86.0298	80.4226	67.4969	73.9597	82.6416	81.3566	81.9991	78.0681	67.3838	72.7259	62.4475	60.8102	61.6288	-0.218096	-0.242366	-0.481231	0.148868
RSc1201		transcription regulator protein	280.071	641.494	460.783	97.7673	213.049	155.408	523.811	287.836	405.824	98.0995	188.089	143.094	128.928	187.308	158.118	-1.56802	-1.68712	-1.54308	1.38479
RSc1202		flavoprotein NADH-dependent oxidoreductase	1009.71	2249.29	1629.5	120.851	443.092	281.971	1016.17	544.272	780.221	220.829	323.596	272.212	207.675	421.517	314.596	-2.53081	-2.58162	-2.37286	1.46833
RSc1203		oxidoreductase protein	244.526	168.82	206.673	157.858	364.969	261.413	231.74	196.239	213.99	266.314	232.41	249.362	250.724	242.48	246.602	0.338984	0.270892	0.254835	-0.288794
RSc1204	surE	stationary phase survival protein SurE	266.951	236.054	251.502	247.05	220.169	233.61	225.569	226.298	225.933	253.053	286.443	269.748	234.003	246.964	240.483	-0.106474	0.10104	-0.0646348	-0.0482007
RSc1205		hypothetical protein	111.366	111.377	111.371	110.026	92.8839	101.455	68.9234	95.5668	82.2451	67.7	88.5796	78.1398	56.4293	80.9758	68.7026	-0.134541	-0.511251	-0.696945	-0.302838
RSc1206		lipoprotein NLPD/LppB-like protein	764.463	1095.71	930.087	928.081	970.543	949.312	927.882	1003.77	965.826	645.207	1025.02	835.113	644.392	1074.7	859.546	0.0295174	-0.155393	-0.11379	0.024881
RSc1207	rpoS	RNA polymerase sigma factor RpoS	1080.75	1170.87	1125.81	1044.22	902.684	973.452	1049.2	914.93	982.065	987.366	1042.58	1014.97	824.81	959.885	892.347	-0.209782	-0.149522	-0.335286	0.0127087
RSc1208		Endonuclease/exonuclease/phosphatase	191.59	184.736	188.163	187.032	117.922	152.477	130.993	127.457	129.225	148.335	123.804	136.07	135.082	138.546	136.814	-0.303391	-0.467639	-0.459767	-0.238706
RSc1209	rumA	23S rRNA 5-methyluridine methyltransferase	69.531	61.1886	65.3598	108.046	74.0527	91.0494	63.0693	72.0243	67.5468	45.1324	73.4568	59.2946	41.7204	65.9442	53.8323	0.478245	-0.140503	-0.279932	-0.430761
RSc1210		hypothetical protein	4132.08	4431.19	4281.64	2647.25	2186.49	2416.87	2002.97	2828.21	2415.59	3032.81	2073.44	2553.12	3487.79	1877.61	2682.7	-0.825022	-0.745898	-0.674476	-0.000764269
RSc1211	ndk	nucleoside diphosphate kinase	1834.99	1909.79	1872.39	2625.73	2469.54	2547.64	2359.04	2727.76	2543.4	4226.27	5105.68	4665.98	2342.52	2866.26	2604.39	0.444278	1.3173	0.476065	-0.00240023
RSc1212		hypothetical protein	440.866	349.892	395.379	456.226	366.937	411.582	418.368	408.363	413.365	463.215	523.917	493.566	367.078	355.586	361.332	0.0579419	0.320007	-0.129911	0.00623985
RSc1213	pilF	putative type 4 fimbrial biogenesis protein	259.679	303.179	281.429	326.989	305.232	316.111	325.613	314.803	320.208	381.881	427.564	404.722	330.663	356.839	343.751	0.167658	0.524162	0.288593	0.0185804
RSc1214		hypothetical protein	226.292	206.596	216.444	258.476	279.553	269.014	204.462	277.897	241.179	249.849	307.255	278.552	198.763	228.399	213.581	0.31369	0.363953	-0.0192105	-0.157577
RSc1215	ispG	4-hydroxy-3-methylbut-2-en-1-yl diphosphate synthase	191.319	140.911	166.115	232.705	196.838	214.772	197.021	177.102	187.061	206.248	230.238	218.243	179.883	183.243	181.563	0.37062	0.393753	0.128288	-0.19929
RSc1216	hisS	histidyl-tRNA synthetase	186.621	134.092	160.357	301.992	245.14	273.566	176.803	232.204	204.504	215.525	311.719	263.622	224.543	215.34	219.942	0.770606	0.717188	0.455837	-0.419763
RSc1217		hypothetical protein	320.616	306.787	313.702	397.042	342.293	369.668	236.805	406.246	321.525	442.709	446.995	444.852	386.323	384.495	385.409	0.236836	0.503933	0.296998	-0.201295
RSc1218	yfgL	outer membrane assembly lipoprotein YfgL	314.066	218.635	266.351	400.393	331.546	365.969	142.837	348.236	245.536	391.508	309.747	350.627	344.139	340.281	342.21	0.458397	0.396613	0.361556	-0.575786
RSc1219	engA	GTP-binding protein EngA	131.833	110.731	121.282	178.067	133.36	155.714	113.53	130.76	122.145	125.794	156.535	141.165	129.633	124.048	126.841	0.360529	0.219012	0.06465	-0.350299
RSc1220	hfq	RNA-binding protein Hfq	5666.91	5281.72	5474.32	7605.69	2860.65	5233.17	2961.31	4326.23	3643.77	4811.81	3111.26	3961.54	5005.6	2901.16	3953.38	-0.0649933	-0.466619	-0.469592	-0.522253
RSc1221		GTP-binding protein hflX-related protein Nucleotide-binding	166.561	85.4119	125.986	306.64	171.984	239.312	100.552	207.749	154.15	178.71	213.956	196.333	136.826	210.145	173.486	0.925624	0.640034	0.461547	-0.634553
RSc1222		hypothetical protein	345.827	250.4	298.113	420.249	290.327	355.288	216.111	342.56	279.336	366.598	358.079	362.339	306.482	315.069	310.776	0.253127	0.281476	0.0600111	-0.34699
RSc1223		putative serine protease transmembrane protein	432.702	408.39	420.546	529.214	375.964	452.589	349.897	421.381	385.639	572.301	474.232	523.267	437.998	406.608	422.303	0.105938	0.315282	0.00601488	-0.230951
RSc1224		hypothetical protein	97.7134	108.334	103.024	111.528	56.018	83.773	70.767	51.2258	60.9964	52.8296	82.4548	67.6422	63.1062	80.4087	71.7575	-0.298419	-0.606981	-0.521776	-0.457761
RSc1225	hisZ	ATP phosphoribosyltransferase regulatory subunit	111.659	87.0855	99.3723	168.898	120.78	144.839	93.3005	117.202	105.251	101.28	129.009	115.144	100.796	105.925	103.361	0.543535	0.212531	0.05677	-0.460613
RSc1226	purA	adenylosuccinate synthetase	297.739	245.413	271.576	534.858	439.723	487.29	281.075	455.834	368.454	492.972	588.068	540.52	435.075	376.696	405.885	0.843426	0.992992	0.579717	-0.403296
RSc1227		putative nucleotide phosphoribosyltransferase protein	301.346	242.747	272.047	383.494	288.502	335.998	252.502	264.575	258.538	342.074	294.783	318.428	308.863	246.127	277.495	0.304599	0.227116	0.0286085	-0.378074
RSc1228	rnr	exoribonuclease RNase R	672.942	514.757	593.85	706.329	597.445	651.887	480.883	506.56	493.721	643.166	571.767	607.466	678.532	658.752	668.642	0.134525	0.0327075	0.171137	-0.400924
RSc1229		putative tRNA/rRNA methyltransferase protein	347.978	230.029	289.004	367.231	246.841	307.036	221.218	221.103	221.161	269.123	268.804	268.963	268.447	320.743	294.595	0.0873209	-0.103677	0.027646	-0.473314
RSc1230		hypothetical protein	192.767	145.481	169.124	187.57	141.856	164.713	125.66	130.36	128.01	162.841	157.663	160.252	125.023	201.19	163.106	-0.038127	-0.077739	-0.0522671	-0.363698
RSc1231	tal	transaldolase B	866.28	800.302	833.291	933.406	806.549	869.977	740.918	823.296	782.107	1070.06	948.941	1009.5	1020.45	761.951	891.201	0.0621577	0.276749	0.0969296	-0.153612
RSc1232	rpiA	ribose-5-phosphate isomerase A	79.4896	41.1547	60.3221	133.341	65.0203	99.1807	59.1427	73.1124	66.1275	40.2493	68.6089	54.4291	47.8006	53.0577	50.4291	0.717371	-0.14831	-0.25843	-0.584807
RSc1233		Permease for cytosine/purines, uracil, thiamine, allantoin	33.0665	37.4615	35.264	34.935	45.1645	40.0498	25.492	36.5867	31.0393	37.7598	40.5176	39.1387	35.0891	40.0639	37.5765	0.183597	0.1504	0.0916346	-0.367695
RSc1234		methyl-accepting chemotaxis transmembrane protein	9.96396	6.6612	8.31258	17.5271	12.6297	15.0784	3.90683	12.9441	8.42547	8.44939	10.8747	9.66204	7.76845	12.1328	9.95062	0.859115	0.217032	0.259491	-0.839655
RSc1235		hypothetical protein	518.666	471.412	495.039	631.643	589.113	610.378	379.665	579.124	479.394	437.971	653.427	545.699	487.252	548.159	517.706	0.302161	0.140563	0.0645895	-0.34849
RSc1236		outer membrane porin lipoprotein transmembrane	13.7782	18.7829	16.2806	12.5499	15.7368	14.1433	16.7638	10.2559	13.5099	19.5069	16.3534	17.9302	19.7449	18.1383	18.9416	-0.203026	0.139238	0.218409	-0.0661122
RSc1237	iolB	putative myo-inositol catabolism protein	38.2464	33.3377	35.7921	33.3508	28.6413	30.9961	26.0951	21.5799	23.8375	29.552	17.0812	23.3166	29.6605	29.8687	29.7646	-0.207555	-0.618282	-0.266042	-0.378851
RSc1238	iolE	putative myo-inositol catabolism protein	41.8383	42.1135	41.9759	37.9894	33.5339	35.7617	29.9696	33.0754	31.5225	35.4225	25.2371	30.3298	35.5422	37.3331	36.4377	-0.231148	-0.468825	-0.204131	-0.182031
RSc1239	iolD	putative acetolactate synthase protein	15.6635	14.6277	15.1456	16.6207	15.8027	16.2117	9.52485	12.2863	10.9056	11.2894	10.9449	11.1172	13.3749	16.8075	15.0912	0.0981367	-0.446112	-0.0051912	-0.57197
RSc1240	iolC	transferase kinase protein	17.9408	12.5443	15.2425	19.5262	13.0522	16.2892	8.16734	9.62617	8.89675	10.939	9.05642	9.99771	12.2614	11.5089	11.8851	0.0958115	-0.608435	-0.358944	-0.872565
RSc1241	mocB	putative rhizopine-binding precursor signal peptide protein	27.2119	22.1028	24.6574	18.7621	23.4814	21.1217	12.5454	13.5936	13.0695	19.1282	13.6879	16.408	18.7538	23.0994	20.9266	-0.223288	-0.587614	-0.23668	-0.692525
RSc1242		sugar ATP-binding ABC transporter protein	14.7003	9.8057	12.253	11.9246	9.17944	10.552	7.08318	7.37901	7.23109	10.1629	8.75672	9.45981	10.8734	9.64989	10.2616	-0.215616	-0.373252	-0.255873	-0.545233
RSc1243		sugar transmembrane ABC transporter protein	11.0359	8.81078	9.92334	6.33669	5.79974	6.06822	5.94361	5.36589	5.65475	12.5674	7.60363	10.0855	8.08996	9.47657	8.78327	-0.709554	0.0233871	-0.176068	-0.101809
RSc1244	iolH	putative protein implicated IN myo-inositol catabolique pathway	15.587	8.84883	12.2179	11.1159	8.80015	9.95802	8.1524	8.18726	8.16983	9.51315	6.74554	8.12935	11.2343	8.16119	9.69774	-0.295067	-0.587787	-0.333277	-0.285554
RSc1245	iolI	putative protein implicated IN myo-inositol catabolique pathway	31.4668	24.0343	27.7506	19.1413	21.7773	20.4593	16.0493	14.2847	15.167	19.1543	14.3371	16.7457	16.2667	20.8988	18.5828	-0.43976	-0.728726	-0.578552	-0.431821
RSc1246	iolG	putative oxidoreductase myo-inositol 2- dehydrogenase signal peptide protein	22.6894	14.5913	18.6403	14.0402	15.7755	14.9078	12.2314	10.2923	11.2618	15.6227	11.1807	13.4017	16.7012	14.5975	15.6494	-0.322357	-0.476013	-0.252326	-0.404628
RSc1247		putative myo-inositol catabolism protein	19.1739	17.5529	18.3634	11.755	18.512	15.1335	12.1603	9.01907	10.5897	18.4956	11.624	15.0598	17.7425	15.0571	16.3998	-0.279088	-0.286131	-0.163155	-0.515086
RSc1248		hypothetical protein	24.5473	18.094	21.3207	13.8238	21.9916	17.9077	11.0227	14.2075	12.6151	22.1944	13.1895	17.692	18.8365	17.6929	18.2647	-0.251671	-0.269158	-0.223193	-0.505428
RSc1249		hypothetical protein	177.741	134.482	156.112	189.973	171.817	180.895	180.467	155.283	167.875	257.302	219.892	238.597	178.106	188.123	183.114	0.212576	0.611999	0.230169	-0.107765
RSc1250	argA	N-acetylglutamate synthase	164.202	118.737	141.469	169.7	135.678	152.689	132.343	122.144	127.243	144.647	126.246	135.446	167.523	113.895	140.709	0.110105	-0.0627679	-0.00777644	-0.263004
RSc1251	hrpA	ATP-dependent RNA helicase protein	58.4953	46.7479	52.6216	85.0938	56.0819	70.5879	47.6698	67.2152	57.4425	38.1643	73.5319	55.8481	38.7378	63.0046	50.8712	0.423765	0.0858531	-0.048806	-0.297301
RSc1252		putative signal peptide protein	494.962	729.629	612.295	534.822	628.481	581.651	696.215	718.092	707.154	453.448	760.146	606.797	539.855	529.026	534.44	-0.0740731	-0.0130141	-0.196199	0.281868
RSc1253		lipoprotein signal peptide	216.507	373.22	294.864	285.134	354.505	319.82	332.418	366.162	349.29	247.264	400.841	324.053	240.957	317.643	279.3	0.117211	0.13618	-0.0782317	0.127167
RSc1254		putative sterol desaturase	76.3138	89.0064	82.6601	103.823	64.1632	83.9931	68.6463	78.5781	73.6122	64.5458	82.5072	73.5265	56.6625	63.7135	60.188	0.0230797	-0.168927	-0.457715	-0.190326
RSc1255		hypothetical protein	148.258	90.0489	119.153	104.852	74.8301	89.841	56.2395	71.1153	63.6774	113.505	87.4219	100.463	93.4245	79.3859	86.4052	-0.407374	-0.24615	-0.463631	-0.496593
RSc1256		hypothetical protein	230.518	203.578	217.048	190.025	168.197	179.111	147.755	154.024	150.889	153.287	159.829	156.558	131.58	185.048	158.314	-0.27716	-0.471317	-0.455225	-0.247362
RSc1257		hypothetical protein	248.514	154.128	201.321	258.827	209.973	234.4	114.046	173.074	143.56	189.043	173.133	181.088	169.085	152.936	161.011	0.219475	-0.152807	-0.322343	-0.707319
RSc1258	glnA1	glutamine synthetase protein	2863.69	3320.21	3091.95	2005.11	2486.05	2245.58	3198.5	2283.87	2741.18	2586.13	2529.48	2557.81	2404.14	2040.97	2222.55	-0.461429	-0.273611	-0.476298	0.287712
RSc1259		putative signal peptide protein	499.894	452.669	476.281	619.177	548.658	583.918	549.449	488.65	519.049	485.242	563.467	524.355	434.505	449.258	441.881	0.29395	0.138728	-0.108155	-0.169892
RSc1260	ntrB	nitrogen regulation(sensor protein kinase transcription regulator	110.968	100.212	105.59	92.5229	78.2977	85.4103	91.024	74.3748	82.6994	64.808	73.228	69.018	61.7824	69.49	65.6362	-0.305991	-0.613429	-0.68591	-0.0465332
RSc1261	ntrC	nitrogen assimilation regulatory response regulator transcription regulator protein	127.515	103.783	115.649	102.114	75.4786	88.7963	86.4437	77.9907	82.2172	72.4413	68.8458	70.6436	72.3829	66.2774	69.3302	-0.381181	-0.711123	-0.738198	-0.111059
RSc1262		hypothetical protein	486.505	113.856	300.18	230.987	65.575	148.281	65.2857	55.1418	60.2138	86.0681	36.6581	61.3631	81.2642	71.081	76.1726	-1.0175	-2.29039	-1.97849	-1.30017
RSc1263		hypothetical protein	556.922	268.679	412.8	445.057	225.144	335.101	120.558	184.661	152.609	367.47	163.539	265.505	325.36	194.309	259.834	-0.300851	-0.636708	-0.667852	-1.13475
RSc1264	ugpB	glycerol-3-phosphate-binding periplasmic lipoprotein signal peptide	342.263	357.86	350.062	251.774	334.436	293.105	241.228	203.423	222.326	291.426	254.54	272.983	283.099	290.282	286.69	-0.256191	-0.358797	-0.288114	-0.398744
RSc1265	ugpA	SN-glycerol-3-phosphate transmembrane ABC transporter protein	88.8922	76.7549	82.8236	76.6037	71.1159	73.8598	59.9217	51.9355	55.9286	79.8114	70.36	75.0857	70.2693	72.5047	71.387	-0.165252	-0.141503	-0.21438	-0.401203
RSc1266	ugpE	SN-glycerol-3-phosphate transmembrane ABC transporter protein	93.4472	121.947	107.697	64.3471	74.4351	69.3911	73.8358	57.7474	65.7916	77.4751	73.6475	75.5613	61.8091	79.602	70.7056	-0.634157	-0.51126	-0.607084	-0.0768472
RSc1267	upgC	glycerol-3-phosphate transporter ATP-binding subunit	269.259	199.343	234.301	186.668	166.31	176.489	102.26	150.372	126.316	180.304	165.421	172.863	167.844	172.209	170.026	-0.408785	-0.438738	-0.462603	-0.482541
RSc1268	ugpQ	cytoplasmic glycerophosphodiester phosphodiesterase	78.2169	54.0914	66.1542	49.1401	51.8817	50.5109	23.2996	31.94	27.6198	44.1905	43.8126	44.0016	40.015	50.4626	45.2388	-0.389237	-0.588277	-0.548271	-0.870892
RSc1269	kgd	alpha-ketoglutarate decarboxylase	1762.86	1014.19	1388.53	1882.36	1393.82	1638.09	2249.61	2041.48	2145.55	2260.18	2724.71	2492.44	2285.5	1185.8	1735.65	0.238461	0.844009	0.321923	0.38933
RSc1270	sucB	dihydrolipoamide acetyltransferase	1262.4	1153.98	1208.19	1380.38	1412.13	1396.26	2380.1	2325.96	2353.03	1570.24	2609.8	2090.02	1404.94	1232.46	1318.7	0.208715	0.790669	0.126269	0.752957
RSc1271		dihydrolipoamide dehydrogenase	1825.01	886.134	1355.57	1979.26	1054.95	1517.11	2394.67	1699.72	2047.2	2042.17	2153.12	2097.64	1821.52	931.858	1376.69	0.162419	0.629869	0.0223009	0.432328
RSc1272		hypothetical protein	151.131	116.383	133.757	129.848	82.462	106.155	113.987	130.135	122.061	87.4822	148.858	118.17	80.2526	70.6737	75.4631	-0.333442	-0.178749	-0.82577	0.20143
RSc1273		putative lipoprotein	288.422	282.848	285.635	89.7564	65.8596	77.808	156.443	82.4383	119.441	122.127	68.8652	95.4961	154.34	62.0642	108.202	-1.87618	-1.58066	-1.40044	0.618304
RSc1274		cation-transporting ATPase lipoprotein transmembrane	346.759	253.708	300.233	282.683	149.253	215.968	106.477	179.029	142.753	88.2031	170.49	129.347	82.6274	123.489	103.058	-0.475267	-1.21484	-1.54263	-0.597296
RSc1275		Cytochrome oxidase maturation protein cbb3-type	867.416	504.934	686.175	631.371	196.468	413.919	171.225	321.357	246.291	83.3431	262.79	173.067	92.0255	239.279	165.652	-0.729226	-1.98725	-2.05042	-0.748986
RSc1276		cytochrome C oxidase subunit I	1238.75	1359.15	1298.95	2441.82	1534.91	1988.37	733.003	2102.29	1417.65	2372.9	2296.34	2334.62	1943.79	1688.42	1816.11	0.614237	0.845842	0.483502	-0.488085
RSc1277		cytochrome C oxidase subunit II	1069.01	890.843	979.927	2085.14	735.475	1410.31	528.756	1198.4	863.578	1291.85	1028.25	1160.05	1218.68	887.5	1053.09	0.525264	0.243442	0.103883	-0.707611
RSc1278		putative signal peptide protein	857.868	821.355	839.611	1760.13	614.26	1187.2	270.739	1128.26	699.5	860.217	872.524	866.37	626.237	619.085	622.661	0.499763	0.0452622	-0.431275	-0.763162
RSc1279		cytochrome C oxidase subunit III	944.463	1231.57	1088.02	1928.18	776.784	1352.48	573.647	1559.48	1066.56	992.469	1016.76	1004.61	960.119	1097.13	1028.62	0.313909	-0.115058	-0.080984	-0.34264
RSc1280		iron-sulfur 4Fe-4S ferredoxin transmembrane protein	392.931	440.245	416.588	805.799	233.038	519.418	133.425	587.093	360.259	223.174	300.355	261.764	208.466	416.412	312.439	0.318276	-0.670352	-0.415047	-0.527863
RSc1281		lipoprotein transmembrane	1466.73	708.641	1087.69	1617.3	202.081	909.69	123.186	618.55	370.868	462.344	216.336	339.34	469.781	348.23	409.005	-0.257814	-1.68046	-1.41107	-1.29447
RSc1282		hypothetical protein	1335.44	752.822	1044.13	1490.55	179.188	834.869	187.915	569.332	378.623	322.34	267.33	294.835	292.116	376.536	334.326	-0.322681	-1.82432	-1.64298	-1.14079
RSc1283	fnr	putative fumarate and nitrate reduction regulatory transcription regulator protein	843.595	602.164	722.88	835.065	466.208	650.637	458.226	632.969	545.598	675.007	690.728	682.867	560.357	539.606	549.981	-0.151903	-0.0821495	-0.394372	-0.254015
RSc1284		hypothetical protein	129.165	138.727	133.946	126.406	30.8995	78.6527	40.1269	74.3309	57.2289	29.6526	35.2756	32.4641	26.7876	47.7595	37.2736	-0.768082	-2.04473	-1.84543	-0.458753
RSc1285	scpB	Putative chromosome segregation and condensation protein B	242.153	233.79	237.971	254.327	118.252	186.29	243.618	150.419	197.019	123.468	140.306	131.887	124.093	209.94	167.017	-0.353242	-0.851486	-0.510798	0.0807847
RSc1286		hypothetical protein	341.124	316.16	328.642	435.573	244.113	339.843	313.238	325.384	319.311	240.983	277.102	259.043	186.561	296.412	241.486	0.0483515	-0.343328	-0.444574	-0.0899062
RSc1287		hypothetical protein	277.95	234.774	256.362	316.133	199.987	258.06	352.246	256.04	304.143	133.343	331.12	232.231	135.926	248.88	192.403	0.00952411	-0.142619	-0.414051	0.237043
RSc1288	nusA	transcription elongation factor NusA	523.613	315.407	419.51	768.527	416.537	592.532	353.471	491.882	422.677	391.604	549.061	470.332	405.661	399.474	402.567	0.498188	0.164976	-0.0594745	-0.487339
RSc1289	infB	translation initiation factor IF-2	666.686	673.116	669.901	1059.23	1100.78	1080.01	876.784	1012.22	944.502	869.471	1278.55	1074.01	803.187	874.038	838.612	0.689018	0.680988	0.324056	-0.193412
RSc1290	rbfA	ribosome-binding factor A	125.521	100.232	112.876	192.541	176.456	184.498	170.963	177.214	174.089	160.16	243.848	202.004	153.664	160.636	157.15	0.708864	0.839639	0.477397	-0.0837882
RSc1291	truB	tRNA pseudouridine synthase B	62.7229	34.8819	48.8024	100.901	72.1846	86.5428	56.2744	63.2492	59.7618	59.3672	94.0621	76.7147	55.4361	67.0199	61.228	0.826462	0.65255	0.327239	-0.53419
RSc1292	emrB	multidrug resistance B (translocase) transmembrane protein	15.7771	11.1565	13.4668	9.1564	5.2877	7.22205	20.6962	6.29622	13.4962	10.3612	6.544	8.4526	8.06447	8.61757	8.34102	-0.898927	-0.67194	-0.691111	0.902074
RSc1293	emrA	multidrug resistance A (translocase) transmembrane protein	32.8575	57.2129	45.0352	9.19478	9.28078	9.23778	74.5851	12.6232	43.6041	13.0904	9.45838	11.2744	10.7149	12.6807	11.6978	-2.28543	-1.998	-1.94482	2.23885
RSc1294		putative outer membrane CHANEL lipoprotein	13.0817	11.2591	12.1704	5.40603	6.0899	5.74797	18.8122	5.08886	11.9505	4.38241	5.67398	5.0282	5.89264	5.64741	5.77003	-1.08225	-1.27526	-1.07673	1.05595
RSc1295		putative transcription regulator protein	9.25761	3.23124	6.24442	2.55351	1.87141	2.21246	4.97178	1.37487	3.17333	5.21557	1.16668	3.19112	2.62739	2.19523	2.41131	-1.49692	-0.968504	-1.37275	0.520344
RSc1296	typA	GTP-binding elongation factor protein	179.314	128.536	153.925	326.99	220.377	273.683	184.001	291.573	237.787	246.424	392.794	319.609	221.627	203.252	212.44	0.830281	1.05408	0.464824	-0.202839
RSc1297		putative transmembrane protein	4.0938	10.3811	7.23745	8.67328	10.4522	9.56274	4.16252	3.55908	3.8608	2.49247	6.55323	4.52285	9.4336	4.83713	7.13537	0.401943	-0.678249	-0.0204942	-1.30852
RSc1298		enoyl-CoA hydratase	45.0893	50.3696	47.7294	37.8741	50.5102	44.1921	44.3849	40.7147	42.5498	25.1084	39.3189	32.2137	27.5824	41.6243	34.6033	-0.11109	-0.567208	-0.463968	-0.0546378
RSc1299		tRNA-dihydrouridine synthase A	59.1742	45.1989	52.1865	75.8664	72.1903	74.0283	54.5319	61.49	58.011	49.1424	76.0796	62.611	55.1137	69.4499	62.2818	0.5044	0.262738	0.255133	-0.351753
RSc1301		hypothetical protein	185.193	481.519	333.356	128.59	215.313	171.952	363.775	191.316	277.546	153.353	230.661	192.007	164.309	212.88	188.594	-0.955062	-0.795905	-0.821776	0.690723
RSc1302	pepV	hypothetical protein	23.3127	18.4035	20.8581	34.8163	21.4074	28.1118	21.1251	20.4756	20.8004	17.085	22.5196	19.8023	14.781	17.9176	16.3493	0.430571	-0.0749397	-0.351379	-0.434571
RSc1303		hypothetical protein	477.887	290.414	384.15	644.358	179.807	412.082	313.082	232.199	272.64	265.635	153.346	209.49	519.764	136.475	328.12	0.101262	-0.874787	-0.22745	-0.595933
RSc1304	lexA	LexA repressor	405.739	452.24	428.99	565.245	421.479	493.362	473.307	472.445	472.876	288.234	368.469	328.351	620.364	283.641	452.003	0.201704	-0.385701	0.0753884	-0.0611847
RSc1305	fpr	ferredoxin--NADP reductase	701.614	672.667	687.14	925.359	933.065	929.212	767.627	1020.9	894.264	1160.8	1621.33	1391.07	996.174	870.452	933.313	0.435403	1.01751	0.441756	-0.0553078
RSc1306	ansB	L-asparaginase II precursor signal peptide protein	82.5024	55.1515	68.8269	109.125	71.0463	90.0857	59.7332	70.2304	64.9818	51.1765	72.8738	62.0251	55.4609	67.3049	61.3829	0.388324	-0.15012	-0.165137	-0.471262
RSc1307	rpsF	30S ribosomal protein S6	1669.17	1496.47	1582.82	2566.51	2679.27	2622.89	2511.77	1879.32	2195.55	1641.04	3410.83	2525.93	1524.05	1903.14	1713.6	0.72866	0.67432	0.114529	-0.256578
RSc1308		hypothetical protein	1030.25	975.427	1002.84	1661.95	2357.53	2009.74	1763.14	1506.77	1634.95	1339.32	2968.11	2153.72	1024.22	1570.08	1297.15	1.00292	1.10274	0.371256	-0.297758
RSc1309	rpsR	30S ribosomal protein S18	1331.06	2751.39	2041.22	2433.65	6329.37	4381.51	4710.11	4355.77	4532.94	2185.86	8069.96	5127.91	2206.73	4378.19	3292.46	1.10199	1.32894	0.689731	0.0490189
RSc1310	rplI	50S ribosomal protein L9	1040.35	808.486	924.418	1836.24	2104.44	1970.34	1695.82	1445.59	1570.7	2032.48	2784.04	2408.26	1676.86	1437.47	1557.16	1.09183	1.38137	0.752305	-0.327032
RSc1311	dnaB	replicative DNA helicase	160.68	175.384	168.032	154.181	136.497	145.339	160.562	126.639	143.601	116.815	156.535	136.675	132.138	135.866	134.002	-0.209314	-0.297987	-0.326481	-0.0173611
RSc1312		hypothetical protein	201.823	173.145	187.484	235.603	170.016	202.81	102.527	233.778	168.153	132.974	186.335	159.654	154.459	154.5	154.48	0.113358	-0.231814	-0.279352	-0.270355
RSc1313	pit	inorganic phosphate transporter	125.156	58.1604	91.6582	157.303	98.5972	127.95	72.74	116.969	94.8545	92.6899	132.012	112.351	84.8363	65.9566	75.3964	0.481245	0.293676	-0.281767	-0.431793
RSc1314		lipoprotein transmembrane	236.066	197.402	216.734	142.109	102.174	122.142	176.012	84.6896	130.351	133.581	106.429	120.005	130.756	122.843	126.799	-0.827372	-0.852831	-0.773376	0.093846
RSc1315		putative signal peptide protein	21.9951	29.2139	25.6045	17.2835	14.4288	15.8561	23.6683	15.5117	19.59	13.7185	19.4435	16.581	15.4052	22.0193	18.7123	-0.691355	-0.626866	-0.452414	0.305075
RSc1316		hypothetical protein	848.05	619.794	733.922	920.234	626.368	773.301	366.69	577.307	471.999	699.784	533.559	616.671	672.096	641.271	656.683	0.0754033	-0.251125	-0.160429	-0.712248
RSc1317	bcp	bacterioferritin comigratory oxidoreductase protein	439.528	554.551	497.04	545.473	433.934	489.703	504.119	465.445	484.782	798.767	505.922	652.345	623.992	604.146	614.069	-0.021452	0.392274	0.30504	-0.0145724
RSc1318		hypothetical protein	241.784	263.99	252.887	350.752	434.534	392.643	285.204	417.932	351.568	355.114	512.534	433.824	248.44	405.157	326.798	0.634725	0.778617	0.369908	-0.159414
RSc1319		hypothetical protein	734.612	649.296	691.954	1133.18	1144.73	1138.95	904.116	1027.18	965.648	1021.75	1356.71	1189.23	970.228	1002.14	986.184	0.718963	0.78128	0.511181	-0.238141
RSc1320		hypothetical protein	143.696	142.597	143.147	179.159	195.536	187.347	181.121	157.176	169.149	146.609	204.914	175.762	151.48	185.872	168.676	0.388224	0.296127	0.236762	-0.147426
RSc1321	pmrF	putative polymixin resistance glycosyltransferase transmembrane protein	213.404	175.819	194.611	262.037	253.468	257.752	194.931	197.175	196.053	207.753	275.582	241.667	211.942	245.341	228.642	0.405389	0.312427	0.23249	-0.394743
RSc1322		putative aminotransferase protein	194.03	321.643	257.837	224.979	321.313	273.146	362.434	303.104	332.769	180.108	332.518	256.313	200.013	377.437	288.725	0.0832158	-0.00854986	0.16324	0.284849
RSc1323		putative small multidrug resistance transmembrane protein	120.872	101.568	111.22	143.619	62.9007	103.26	68.5922	64.0595	66.3259	69.3144	77.1035	73.209	55.0049	82.0766	68.5408	-0.107137	-0.603324	-0.698382	-0.638636
RSc1324		hypothetical protein	51.3295	42.4072	46.8684	42.6295	35.0039	38.8167	40.4495	40.0101	40.2298	48.1048	50.7888	49.4468	35.8683	43.95	39.9091	-0.271937	0.0772632	-0.231894	0.0515871
RSc1325		hypothetical protein	47.5811	57.0233	52.3022	34.5677	52.6068	43.5872	45.0913	49.8855	47.4884	32.1227	61.313	46.7178	21.2451	65.5576	43.4013	-0.262965	-0.162898	-0.269132	0.123669
RSc1326		aminotransferase AlaT	492.295	445.322	468.808	682.494	486.283	584.389	621.098	533.974	577.536	562.678	651.01	606.844	469.45	470.241	469.846	0.317929	0.372327	0.0031877	-0.0170169
RSc1327		homoserine dehydrogenase	218.993	150.706	184.849	486.686	278.451	382.568	177.499	269.58	223.539	301.633	289.614	295.623	261.112	216.744	238.928	1.04937	0.67741	0.370225	-0.775188
RSc1328	thrC	threonine synthase	206.506	184.604	195.555	464.147	336.278	400.212	258.441	319.778	289.11	415.603	382.662	399.132	322.34	268.083	295.212	1.03319	1.02929	0.594174	-0.46915
RSc1329		hypothetical protein	73.1145	51.1477	62.1311	142.484	133.963	138.224	42.3866	106.021	74.2038	118.451	136.936	127.694	77.4357	111.564	94.4998	1.15362	1.0393	0.604996	-0.897438
RSc1330	moeA2	putative molybdopterin biosynthesis MOEA protein	160.952	103.129	132.041	184.805	142.467	163.636	106.178	150.202	128.19	136.858	184.251	160.555	131.832	129.913	130.873	0.30951	0.282083	-0.0128185	-0.352206
RSc1331	moaD	molybdopterin MPT converting factor subunit 1	91.3389	50.6217	70.9803	107.571	70.1436	88.8573	24.0752	72.2152	48.1452	48.2282	88.8018	68.515	60.1804	51.4989	55.8396	0.324072	-0.0509988	-0.346129	-0.884098
RSc1332	moaE	molybdopterin MPT converting factor subunit 2	138.925	84.6196	111.772	161.895	127.847	144.871	86.9275	120.438	103.683	209.858	136.166	173.012	173.364	107.568	140.466	0.374206	0.630309	0.329658	-0.482593
RSc1333	crcB	hypothetical protein	73.4533	40.0444	56.7489	100.96	64.6236	82.7918	33.4869	53.6647	43.5758	89.5455	68.5263	79.0359	74.0784	57.9608	66.0196	0.544897	0.477917	0.218303	-0.925961
RSc1334		D--3-hydroxybutyrate oligomer hydrolase	456.223	404.442	430.332	87.5977	74.1512	80.8744	240.992	80.8992	160.946	88.6225	61.0076	74.815	125.192	59.6521	92.422	-2.4117	-2.52405	-2.21914	0.992817
RSc1335	clpB	ATP-dependent protease	1448.29	2177.43	1812.86	1156.09	1332.21	1244.15	2507.92	1313.23	1910.58	2607.56	1104.78	1856.17	3071.53	1175.71	2123.62	-0.543107	0.0340613	0.228258	0.618846
RSc1336	sbp	sulfate-binding precursor signal peptide protein	30.9235	39.2398	35.0817	70.8004	42.494	56.6472	30.8649	68.4182	49.6415	39.8736	33.3511	36.6124	39.1552	43.5785	41.3668	0.691288	0.0616138	0.237758	-0.190456
RSc1337		NADPH-dependent FMN reductase oxidoreductase protein	17.0369	9.84681	13.4419	27.695	10.4754	19.0852	4.53503	17.1758	10.8554	9.50899	6.66895	8.08897	9.44561	9.28323	9.36442	0.505722	-0.732704	-0.521471	-0.814039
RSc1338	ssuA1	putative alkanesulfonates binding precursor signal peptide protein	6.23086	7.23921	6.73503	18.296	10.3458	14.3209	6.76861	16.3809	11.5748	8.11941	6.57737	7.34839	9.49217	9.27515	9.38366	1.08836	0.125743	0.478465	-0.307141
RSc1339	ssuD	alkanesulfonate monooxygenase	5.08391	4.39	4.73696	15.0762	7.41585	11.246	4.37136	14.2789	9.32513	11.5021	7.80129	9.6517	8.62116	7.86453	8.24284	1.24738	1.02682	0.799182	-0.270219
RSc1340	ssuC	aliphatic sulfonate ABC transporter transmembrane protein	4.12692	5.40987	4.76839	11.2997	7.35052	9.32511	3.60789	10.3089	6.95839	8.52834	5.60598	7.06716	5.84876	7.19583	6.52229	0.967617	0.567627	0.451876	-0.422366
RSc1341	ssuB	aliphatic sulfonate ABC transporter ATP-binding protein	6.59682	5.24288	5.91985	11.2616	8.50147	9.88153	4.84406	8.53516	6.68961	9.77502	5.87867	7.82684	9.881	5.49535	7.68818	0.739175	0.40287	0.377081	-0.562813
RSc1342	ssuF	putative molybdopterin-binding protein	512.748	286.057	399.403	289.109	98.821	193.965	139.444	124.568	132.006	354.762	124.511	239.637	360.363	90.9381	225.651	-1.04205	-0.736996	-0.823753	-0.555193
RSc1343		hypothetical protein	222.26	246.108	234.184	111.42	95.9959	103.708	119.142	109.765	114.453	109.291	86.4571	97.874	154.563	79.8321	117.198	-1.17512	-1.25864	-0.9987	0.142235
RSc1344		hypothetical protein	119.281	85.6545	102.468	53.337	47.3551	50.3461	48.4934	48.1165	48.305	60.162	38.117	49.1395	74.39	25.8044	50.0972	-1.02522	-1.06021	-1.03237	-0.0597076
RSc1345	cysU	putative sulfate transport ABC transporter protein	16.7391	7.97854	12.3588	22.3801	12.3652	17.3727	8.22212	22.3145	15.2683	19.0436	13.35	16.1968	12.9437	11.3638	12.1537	0.491277	0.390168	-0.0241395	-0.186277
RSc1346	cysW	putative sulfate transport ABC transporter protein	81.7354	76.3282	79.0318	70.2807	40.9516	55.6161	38.7044	56.799	47.7517	50.9385	47.6493	49.2939	38.1158	33.036	35.5759	-0.506929	-0.681024	-1.15153	-0.219952
RSc1347	cysA	sulfate transport ATP-binding ABC transporter protein	207.323	276.827	242.075	191.257	163.963	177.61	109.682	207.635	158.659	96.6444	137.146	116.895	97.8701	98.4015	98.1358	-0.446741	-1.05024	-1.3026	-0.162788
RSc1348	cysB1	transcriptional regulator CysB-like protein	335.839	422.306	379.072	315.067	177.48	246.274	187.985	252.663	220.324	168.45	147.541	157.995	151.53	135.313	143.421	-0.622212	-1.26259	-1.40221	-0.160635
RSc1349	ripV1	Type III effector protein	29.6577	24.25	26.9538	33.1593	29.8603	31.5098	12.7015	33.276	22.9888	24.0958	27.3265	25.7111	16.6602	32.156	24.4081	0.225309	-0.0680972	-0.143131	-0.454873
RSc1350		hypothetical protein	4.84574	3.17188	4.00881	0.900982	2.62353	1.76226	0	1.64621	0.823105	1.7485	0.496039	1.12227	1.35151	0	0.675755	-1.18575	-1.83675	-2.5686	-1.09828
RSc1351		putative transmembrane sensor histidine kinase transcription regulator protein	42.2728	38.0977	40.1852	31.897	26.3057	29.1014	27.7058	26.4289	27.0673	29.3276	25.5946	27.4611	29.3619	25.8791	27.6205	-0.46558	-0.549277	-0.540927	-0.104532
RSc1352		two-component response regulator transcription regulator protein	30.7983	25.3335	28.0659	19.1329	14.3864	16.7597	15.5636	16.0235	15.7935	18.0584	15.444	16.7512	18.8994	14.9548	16.9271	-0.743826	-0.744554	-0.729483	-0.0856565
RSc1353	ilvG	acetolactate synthase 2 catalytic subunit	104.766	94.8476	99.8068	10.8358	7.56405	9.19993	75.9855	8.86757	42.4265	13.3492	8.62353	10.9864	17.2492	8.73863	12.9939	-3.43944	-3.18342	-2.9413	2.20527
RSc1354	menG	ribonuclease activity regulator protein RraA	115.268	119.965	117.617	12.6739	9.02145	10.8477	82.3267	10.6203	46.4735	9.99617	9.34188	9.66902	12.7743	7.37645	10.0754	-3.43863	-3.60458	-3.54519	2.09902
RSc1355		hypothetical protein	129.152	146.932	138.042	11.2007	9.53033	10.3655	93.0821	13.1673	53.1247	18.3185	10.969	14.6438	13.4289	12.7508	13.0899	-3.73524	-3.23675	-3.39859	2.35759
RSc1356	ripG6, gala6	Type III effector protein GALA6	32.1361	27.1147	29.6254	33.7924	77.9749	55.8837	19.8284	76.8308	48.3296	36.1971	77.5603	56.8787	32.9926	97.7046	65.3486	0.915592	0.941054	1.14132	-0.209519
RSc1357	ripG7, gala7	Type III effector protein GALA7	85.979	33.9469	59.9629	137.142	331.86	234.501	24.9286	363.398	194.163	189.343	393.199	291.271	164.496	450.722	307.609	1.96745	2.28022	2.35895	-0.272324
RSc1358	aceA	isocitrate lyase	7643.74	6667	7155.37	1596.33	932.284	1264.31	3220.14	1491.5	2355.82	1337.05	883.39	1110.22	2336.05	1019	1677.53	-2.50068	-2.68818	-2.09269	0.897882
RSc1359		hypothetical protein	374.004	292.503	333.254	187.331	109.96	148.645	202.035	136.455	169.245	198.414	108.289	153.351	245.59	90.8563	168.223	-1.16474	-1.11978	-0.986244	0.187237
RSc1360		transcription regulator protein	39.7974	47.4801	43.6388	38.6872	44.5072	41.5972	27.4804	36.7828	32.1316	22.0505	33.5354	27.793	28.9087	38.7158	33.8122	-0.0691234	-0.650891	-0.368064	-0.372494
RSc1361		hypothetical protein	44.5403	102.164	73.3521	51.6882	94.6543	73.1713	51.4285	86.2331	68.8308	30.3503	69.4278	49.8891	48.0638	58.2132	53.1385	-0.00356235	-0.556116	-0.465082	-0.0882226
RSc1362		putative 2-haloalkanoic acid dehalogenase protein	122.393	601.287	361.84	78.0098	379.003	228.506	274.829	273.029	273.929	75.5257	221.524	148.525	91.1311	215.728	153.43	-0.663117	-1.28465	-1.23778	0.261567
RSc1363	aceB	malate synthase	379.779	724.913	552.346	198.437	599.882	399.159	475.681	449.812	462.746	244.686	357.899	301.293	272.054	329.086	300.57	-0.468607	-0.874408	-0.877871	0.213257
RSc1364		hypothetical protein	156.983	263.931	210.457	164.55	278.396	221.473	173.262	251.045	212.154	242.059	264.007	253.033	206.537	296.486	251.512	0.0736053	0.2658	0.257099	-0.0620223
RSc1365		putative multidrug resistance-like efflux transmembrane protein	23.8763	13.777	18.8267	26.5161	25.6953	26.1057	12.7367	22.0815	17.4091	21.4804	23.8599	22.6701	17.7103	26.5398	22.1251	0.471589	0.268018	0.232904	-0.584523
RSc1366		acyl-CoA-binding protein	897.361	694.656	796.008	509.062	381.243	445.153	588.5	539.374	563.937	866.957	518.879	692.918	807.211	283.587	545.399	-0.838484	-0.200099	-0.545472	0.341234
RSc1367		putative transmembrane protein	117.555	80.5761	99.0656	100.979	81.3911	91.185	33.1623	92.8988	63.0305	81.6416	94.3175	87.9795	64.5284	78.1058	71.3171	-0.119586	-0.171215	-0.474135	-0.532746
RSc1368		acyltransferase protein	115.686	67.5616	91.6238	101.205	63.1743	82.1897	60.7212	66.0104	63.3658	81.4512	75.4882	78.4697	62.848	76.8179	69.8329	-0.156766	-0.223587	-0.391814	-0.375252
RSc1369		putative DNA polymerase-related protein, bacteriophage-type	119.778	100.171	109.975	113.894	108.228	111.061	81.6777	97.9985	89.8381	120.246	129.488	124.867	101.764	125.234	113.499	0.0141832	0.183223	0.0455105	-0.305953
RSc1370		hypothetical protein	123.154	108.488	115.821	182.243	145.205	163.724	98.2113	163.629	130.92	105.231	141.032	123.132	105.315	121.52	113.417	0.499369	0.088303	-0.0302536	-0.322579
RSc1371	alr	alanine racemase	444.045	395.03	419.538	372.225	309.372	340.798	391.223	386.656	388.94	330.728	253.171	291.95	400.915	259.192	330.053	-0.299881	-0.523081	-0.3461	0.190627
RSc1372	radA	DNA repair protein RadA	169.889	85.9112	127.9	224.123	87.1035	155.613	52.455	120.54	86.4975	140.956	84.2056	112.581	135.219	85.0507	110.135	0.282948	-0.184057	-0.215746	-0.847235
RSc1373	dsbB	disulfide bond formation protein B	212.092	148.482	180.287	264.657	146.176	205.416	93.6415	168.843	131.242	263.838	160.325	212.082	211.361	117.192	164.276	0.188257	0.234323	-0.134169	-0.64632
RSc1374		hypothetical protein	108.111	97.8301	102.971	147.853	108.67	128.262	51.0381	124.654	87.846	101.189	95.1824	98.1857	94.4087	100.395	97.4018	0.316856	-0.068647	-0.0802107	-0.546039
RSc1375		putative racemase transmembrane protein	28.4041	17.6603	23.0322	40.1618	21.8392	31.0005	14.2165	20.9907	17.6036	23.4078	19.0469	21.2274	17.5396	27.1942	22.3669	0.428639	-0.117728	-0.0422869	-0.816421
RSc1376		ABC transporter ATP-binding protein	44.6924	43.4151	44.0538	56.8279	66.5206	61.6743	48.4681	61.042	54.755	36.5275	72.7292	54.6284	32.9528	64.602	48.7774	0.485403	0.310385	0.146948	-0.171676
RSc1377		hypothetical protein	79.8996	179.408	129.654	64.8514	98.5984	81.7249	105.519	102.024	103.772	81.0961	116.795	98.9455	88.7481	89.5952	89.1716	-0.665817	-0.389958	-0.540007	0.344563
RSc1378		L-asparaginase precursor protein	53.9754	76.39	65.1827	46.6731	54.5257	50.5994	52.4555	51.1683	51.8119	52.2127	54.2985	53.2556	51.2967	52.183	51.7399	-0.365369	-0.291556	-0.333213	0.0341632
RSc1379		ABC transporter ATP-binding protein	56.3962	92.1424	74.2693	44.4484	58.4459	51.4472	76.0641	52.2332	64.1487	62.3334	73.792	68.0627	69.998	59.2992	64.6486	-0.529675	-0.125902	-0.200147	0.318328
RSc1380		substate-binding periplasmic (PBP) ABC transporter protein	193.393	241.259	217.326	116.644	233.202	174.923	244.557	151.876	198.216	352.081	260.154	306.118	332.895	220.445	276.67	-0.313141	0.494225	0.348305	0.180357
RSc1381		transmembrane ABC transporter protein	67.6226	80.2162	73.9194	37.0398	62.7219	49.8808	80.3676	50.9178	65.6427	82.5356	84.2405	83.388	92.0234	75.0871	83.5553	-0.567467	0.173888	0.176777	0.396149
RSc1382		transmembrane ABC transporter protein	36.902	42.5986	39.7503	22.918	45.752	34.335	43.0667	32.5227	37.7947	59.8118	54.8426	57.3272	58.8635	41.3812	50.1223	-0.211286	0.528254	0.334488	0.138504
RSc1383		D-aminopeptidase protein	23.2057	31.3632	27.2844	12.5356	33.4338	22.9847	23.3309	22.1747	22.7528	18.9697	43.7209	31.3453	21.2817	32.4084	26.8451	-0.247405	0.20017	-0.0234229	-0.0146297
RSc1384		hypothetical protein	32.1549	45.3051	38.73	23.3274	62.8668	43.0971	47.8799	33.8626	40.8713	39.8848	57.5736	48.7292	38.8754	59.9283	49.4018	0.154139	0.331335	0.351114	-0.0765044
RSc1385		chitin-binding protein	304.717	705.234	504.976	368.103	640.035	504.069	422.181	663.59	542.885	417.732	566.738	492.235	580.8	575.891	578.345	-0.00259216	-0.0368662	0.195718	0.107027
RSc1386	hlk1	Type III effector protein	10.6402	8.88366	9.76193	21.0629	33.8339	27.4484	6.56797	40.029	23.2985	18.3271	51.7689	35.048	13.8467	33.3618	23.6043	1.49148	1.84409	1.27381	-0.236486
RSc1387	folE	GTP cyclohydrolase I	640.801	646.427	643.614	464.076	342.513	403.294	415.953	436.274	426.113	517.613	334.739	426.176	554.418	318.343	436.38	-0.674362	-0.594746	-0.560609	0.079404
RSc1388		N5-glutamine S-adenosyl-L-methionine-dependent methyltransferase	162.187	145.098	153.643	183.865	206.53	195.197	146.07	193.713	169.892	171.302	203.828	187.565	156.159	161.416	158.787	0.345357	0.287813	0.04752	-0.200321
RSc1389		hypothetical protein	52.1316	45.8955	49.0135	68.767	104.806	86.7865	48.5201	77.6234	63.0718	58.6626	96.7207	77.6916	47.3309	66.0948	56.7129	0.82429	0.664579	0.210495	-0.460477
RSc1390	dapE	succinyl-diaminopimelate desuccinylase	111.332	120.494	115.913	187.472	272.847	230.159	170.295	231.551	200.923	198.304	270.381	234.342	160.061	184.994	172.528	0.989592	1.01558	0.573784	-0.195991
RSc1391		hypothetical protein	80.3261	110.819	95.5726	147.842	212.859	180.351	108.861	209.75	159.305	92.8249	206.547	149.686	71.8553	158.79	115.323	0.916135	0.647271	0.271008	-0.179007
RSc1392		putative transmembrane protein	140.799	155.837	148.318	284.547	281.028	282.788	182.674	304.163	243.418	143.035	351.007	247.021	112.07	251.583	181.827	0.931025	0.73594	0.293869	-0.21628
RSc1393	dapD	2,3,4,5-tetrahydropyridine-2-carboxylate N- succinyltransferase	427.643	403.53	415.587	753.796	702.733	728.264	620.192	780.963	700.577	795.609	1009.34	902.475	654.591	606.262	630.427	0.809314	1.11874	0.601179	-0.0559179
RSc1394	dapC	hypothetical protein	192.098	149.726	170.912	297.874	257.112	277.493	190.957	262.937	226.947	157.3	263.038	210.169	141.911	185.51	163.71	0.699198	0.298296	-0.0621068	-0.290096
RSc1395		hypothetical protein	23.2323	14.3581	18.7952	21.2609	11.336	16.2984	10.5758	14.2689	12.4223	16.3908	13.5041	14.9474	12.5111	11.8505	12.1808	-0.205629	-0.330465	-0.625755	-0.391797
RSc1396		Epoxide hydrolase Alpha/beta hydrolase	32.0776	20.8884	26.483	27.713	16.7248	22.2189	19.8978	17.0193	18.4586	26.422	18.9248	22.6734	23.7809	15.5253	19.6531	-0.253279	-0.224066	-0.43031	-0.267498
RSc1397	zipA	ZipA, C-terminal FtsZ-binding region	157.477	153.528	155.502	184.355	174.729	179.542	144.59	168.96	156.775	186.603	193.788	190.196	153.122	184.498	168.81	0.207384	0.290545	0.118463	-0.195626
RSc1398	ligA	putative DNA ligase (polydeoxyribonucleotide synthase [NAD+]) protein	74.1886	45.6803	59.9344	108.699	94.2427	101.471	48.4667	78.4481	63.4574	93.5662	109.352	101.459	80.631	94.8749	87.7529	0.759608	0.759441	0.550062	-0.677205
RSc1399	def	peptide deformylase	117.266	146.603	131.935	140.625	183.047	161.836	118.627	140.981	129.804	140.385	187.218	163.801	123.69	154.137	138.913	0.294711	0.312127	0.0743649	-0.318198
RSc1400		putative transmembrane protein	37.5897	38.744	38.1668	51.231	38.641	44.936	31.9593	38.8738	35.4166	31.4979	47.3973	39.4476	26.036	47.1259	36.581	0.235552	0.0476174	-0.0612276	-0.343448
RSc1401		Pseudouridine synthase	133.405	131.422	132.413	200.497	226.21	213.353	136.941	217.109	177.025	195.298	266.425	230.862	142.243	191.446	166.844	0.688196	0.801977	0.333454	-0.269293
RSc1402	glnD	PII uridylyl-transferase	92.3862	86.7642	89.5752	146.493	121.122	133.808	107.856	123.838	115.847	103.214	136.145	119.68	102.494	104.093	103.293	0.578988	0.418005	0.205578	-0.207938
RSc1403	map	methionine aminopeptidase	502.758	606.868	554.813	622.004	676.021	649.013	779.16	669.804	724.482	603.891	911.469	757.68	541.925	638.126	590.025	0.226245	0.449587	0.0887757	0.158704
RSc1404	rpsB	30S ribosomal protein S2	1539.35	866.45	1202.9	2214.36	2212.62	2213.49	2482.2	1525.17	2003.68	3079.14	3570.61	3324.88	2615.37	2310.73	2463.05	0.879806	1.46678	1.03393	-0.143667
RSc1405	tsf	elongation factor Ts	1019.37	728.797	874.083	1660.71	1640.23	1650.47	1532.53	1255.51	1394.02	2011.64	2277.61	2144.62	1813.16	1610.89	1712.03	0.917034	1.29488	0.969861	-0.243626
RSc1406	pyrH	uridylate kinase	245.531	303.341	274.436	242.555	285.535	264.045	291.174	302.383	296.779	162.008	326.712	244.36	191.753	293.63	242.691	-0.0556859	-0.167462	-0.177346	0.168603
RSc1407	frr	ribosome recycling factor	1212.18	1703.93	1458.06	1049.24	790.454	919.847	1740.67	953.699	1347.18	1196.52	1061.17	1128.85	1152.43	847.749	1000.09	-0.664579	-0.369198	-0.543916	0.550482
RSc1408	uppS	undecaprenyl pyrophosphate synthetase protein	746.109	608.684	677.397	435.925	302.882	369.404	608.931	323.344	466.138	367.1	353.053	360.077	356.468	261.308	308.888	-0.874803	-0.911697	-1.13292	0.335558
RSc1409	cdsA	phosphatidate cytidylyltransferase transmembrane protein	476.832	367.036	421.934	246.486	190.672	218.579	345.411	214.349	279.88	250.778	240.945	245.861	187.85	191.045	189.447	-0.948863	-0.779172	-1.15522	0.356654
RSc1410	dxr	1-deoxy-D-xylulose 5-phosphate reductoisomerase	238.825	163.255	201.04	172.054	148.076	160.065	128.637	141.976	135.306	116.48	167.953	142.216	109.372	118.531	113.952	-0.328825	-0.499394	-0.819063	-0.242427
RSc1411		hypothetical protein	218.175	204.057	211.116	210.023	188.726	199.375	172.047	200.59	186.319	228.976	247.464	238.22	194.134	207.656	200.895	-0.082555	0.174259	-0.0715943	-0.09771
RSc1412		putative outer membrane signal peptide protein	612.179	687.439	649.809	899.73	866.469	883.1	952.355	899.958	926.157	718.444	1015.58	867.012	654.385	891.027	772.706	0.44256	0.416036	0.249904	0.06868
RSc1413		hypothetical protein	640.928	532.337	586.632	852.903	691.043	771.973	779.223	720.899	750.061	993.351	854.859	924.105	696.186	680.414	688.3	0.396093	0.6556	0.230581	-0.0415425
RSc1414	lpxD	UDP-3-O-[3-hydroxymyristoyl] glucosamine N- acyltransferase	240.327	293.161	266.744	386.762	451.964	419.363	418.61	421.993	420.302	303.484	479.073	391.279	245.556	435.207	340.382	0.652744	0.55274	0.351697	0.00322503
RSc1415	fabZ	(3R)-hydroxymyristoyl-ACP dehydratase	335.501	430.552	383.026	512.268	634.006	573.137	689.942	569.446	629.694	459.461	883.968	671.715	341.012	727.946	534.479	0.581436	0.810404	0.480689	0.135771
RSc1416	lpxA	UDP-N-acetylglucosamine acyltransferase	287.197	209.964	248.581	452.332	399.447	425.889	248.486	342.72	295.603	387.069	489.928	438.499	294.781	401.462	348.121	0.776766	0.818859	0.485878	-0.526818
RSc1417	lpxB	lipid-A-disaccharide synthase	113.563	64.9866	89.2748	153.826	143.325	148.575	97	123.666	110.333	123.732	191.865	157.798	101.792	140.368	121.08	0.734871	0.821759	0.439636	-0.429332
RSc1418	rnhB	ribonuclease HII	60.55	41.3879	50.9689	79.8736	82.2401	81.0568	33.0126	63.339	48.1758	66.4149	96.2538	81.3344	48.9364	61.9961	55.4663	0.669315	0.674246	0.121992	-0.750625
RSc1419		putative tRNA/rRNA methyltransferase protein	51.042	29.9694	40.5057	87.2994	49.9345	68.617	41.1175	46.8327	43.9751	59.6636	66.7797	63.2217	56.0309	47.1437	51.5873	0.76044	0.642294	0.348891	-0.641878
RSc1420		hypothetical protein	200.26	222.508	211.384	328.843	343.126	335.985	285.674	354.105	319.889	189.164	412.867	301.015	204.995	349.678	277.337	0.668528	0.509972	0.391771	-0.070821
RSc1421	ppsA	phosphoenolpyruvate synthase	1245.01	937.195	1091.1	949.223	804.734	876.978	953.945	1063.69	1008.82	1615.12	1305.21	1460.16	1249.99	759.104	1004.55	-0.315173	0.420345	-0.119242	0.202052
RSc1422		hypothetical protein	134.407	83.2392	108.823	83.6411	53.78	68.7105	34.1629	69.651	51.9069	82.431	54.2235	68.3272	83.3442	49.5749	66.4596	-0.663381	-0.671452	-0.711436	-0.404604
RSc1423		putative transmembrane protein	329.019	259.427	294.223	228.991	166.553	197.772	201.297	194.192	197.745	404.453	183.88	294.166	405.963	162.326	284.144	-0.573072	-0.000277069	-0.0502852	-0.000200619
RSc1424	smpB	SsrA-binding protein	271.153	194.776	232.965	292.854	215.846	254.35	244.303	233.048	238.675	184.621	262.506	223.563	171.635	204.429	188.032	0.126705	-0.0594255	-0.309132	-0.0917646
RSc1425		hypothetical protein	153.219	164.074	158.647	146.783	117.041	131.912	160.222	132.412	146.317	115.61	158.31	136.96	119.161	120.183	119.672	-0.26624	-0.212061	-0.40673	0.149522
RSc1426		hypothetical protein	109.99	101.105	105.547	121.662	90.4126	106.037	57.936	118.849	88.3925	63.8761	120.823	92.3495	56.8594	99.2437	78.0516	0.00667943	-0.192716	-0.435393	-0.262576
RSc1427		hypothetical protein	218.037	370.315	294.176	427.925	325.519	376.722	495.443	384.143	439.793	225.226	442.114	333.67	193.823	434.528	314.175	0.356821	0.181742	0.0948911	0.223324
RSc1428		hypothetical protein	25.7885	27.7623	26.7754	23.7389	28.7881	26.2635	30.0084	37.9374	33.9729	16.489	41.9476	29.2183	12.6617	31.6359	22.1488	-0.0278489	0.125964	-0.27368	0.371325
RSc1429	guaB	inositol-5-monophosphate dehydrogenase	373.945	305.935	339.94	568.614	376.139	472.377	308.051	564.71	436.38	740.889	544.742	642.815	488.223	284.629	386.426	0.474657	0.919125	0.184912	-0.114351
RSc1430		hypothetical protein	172.743	340.488	256.615	210.919	219.652	215.286	180.371	349.682	265.026	178.593	300.85	239.721	121.965	233.265	177.615	-0.253357	-0.098249	-0.530855	0.299885
RSc1431	guaA	bifunctional GMP synthase/glutamine amidotransferase protein	297.591	262.992	280.292	450.114	319.054	384.584	260.779	423.343	342.061	320.93	409.373	365.151	264.671	219.686	242.178	0.456371	0.381567	-0.210857	-0.169045
RSc1432		hypothetical protein	880.801	1585.81	1233.31	1039.98	841.989	940.985	796.811	829.476	813.144	719.57	884.378	801.974	825.884	1083.75	954.817	-0.390287	-0.620903	-0.369234	-0.210661
RSc1433		hypothetical protein	409.816	729.985	569.9	396.288	275.911	336.1	308.145	293.034	300.589	306.582	303.111	304.846	287.811	456.177	371.994	-0.761822	-0.902627	-0.615431	-0.161094
RSc1440	pcaQ	transcriptional regulatory DNA-binding transcription regulator protein	86.4234	71.1632	78.7933	68.782	61.082	64.932	58.2109	55.7681	56.9895	76.3841	59.1956	67.7899	70.2533	62.1649	66.2091	-0.279143	-0.217004	-0.251043	-0.188234
RSc1441	pcaH	protocatechuate 3,4-dioxygenase subunit beta oxidoreductase protein	134.001	170.955	152.478	96.7205	136.67	116.695	116.347	129.493	122.92	120.245	128.945	124.595	134.765	123.643	129.204	-0.385855	-0.291355	-0.23895	0.0749738
RSc1442	pcaG	protocatechuate 3,4-dioxygenase alpha chain oxidoreductase protein	128.079	126.576	127.328	88.4074	78.3279	83.3676	83.443	68.2079	75.8254	87.5872	68.6931	78.1402	91.527	72.2157	81.8714	-0.610984	-0.704408	-0.637113	-0.136806
RSc1443		putative ligase protein	193.371	115.485	154.428	116.928	61.2362	89.0821	82.1782	68.9331	75.5556	71.314	83.2798	77.2969	76.7187	72.0876	74.4031	-0.793727	-0.998452	-1.0535	-0.237596
RSc1444		hypothetical protein	136.376	153.747	145.062	127.921	147.338	137.63	121.016	133.593	127.304	120.533	131.678	126.106	132.271	144.826	138.548	-0.0758749	-0.202033	-0.0662736	-0.112506
RSc1445		hypothetical protein	24.9064	16.1634	20.5349	27.9904	15.0138	21.5021	12.2611	15.0344	13.6478	14.5795	15.3331	14.9563	14.1779	16.4039	15.2909	0.0663996	-0.457325	-0.425405	-0.655814
RSc1446	hipA	putative HIPA transcription regulator protein	58.6446	57.0434	57.844	81.0228	64.2102	72.6165	37.8591	71.1809	54.52	46.5142	83.889	65.2016	51.0529	85.4603	68.2566	0.32813	0.17274	0.238801	-0.413512
RSc1447		putative transcription regulator protein	204.071	114.576	159.323	330.542	108.966	219.754	153.558	117.165	135.362	151.689	98.0901	124.89	165.43	101.665	133.548	0.46393	-0.351306	-0.254606	-0.699072
RSc1448		hypothetical protein	129.172	177.367	153.269	150.888	198.281	174.584	132.49	181.866	157.178	111.203	144.6	127.901	99.7651	155.505	127.635	0.187855	-0.261037	-0.264046	-0.151526
RSc1449		hypothetical protein	91.185	110.562	100.874	110.933	108.286	109.609	108.423	107.259	107.841	51.3155	111.079	81.1972	61.3039	98.8203	80.0621	0.119826	-0.313044	-0.333356	-0.0234671
RSc1450		putative 6-pyruvoyl tetrahydrobiopterin synthase protein	157.316	131.665	144.49	231.422	161.904	196.663	131.483	157.228	144.356	200.115	182.949	191.532	192.481	141.913	167.197	0.444751	0.406611	0.210574	-0.446099
RSc1451		putative hydrolase protein	51.5747	47.9196	49.7472	89.4348	68.2616	78.8482	42.4674	69.4044	55.9359	49.6692	79.5856	64.6274	41.6548	81.755	61.7049	0.664464	0.377532	0.310771	-0.495303
RSc1452	ldcA	L,D-carboxypeptidase A	53.6981	45.8403	49.7692	91.0669	76.1122	83.5896	52.3733	70.2768	61.325	45.1565	81.6768	63.4167	43.6546	64.3426	53.9986	0.748069	0.349608	0.117669	-0.446846
RSc1453		ABC transporter ATP-binding protein	131.512	197.419	164.466	273.635	316.483	295.059	272.045	365.88	318.962	196.058	420.655	308.356	203.85	271.868	237.859	0.843218	0.906814	0.532322	0.112383
RSc1454		putative signal peptide protein	206.876	388.979	297.928	68.7893	82.5977	75.6935	359.701	77.3479	218.524	156.654	70.856	113.755	110.325	80.6109	95.468	-1.97672	-1.38903	-1.64187	1.52955
RSc1455		hypothetical protein	222.671	302.233	262.452	181.145	282.489	231.817	188.082	222.054	205.068	238.725	256.173	247.449	222.875	234.397	228.636	-0.179067	-0.0849224	-0.199001	-0.176884
RSc1456	betB	putative betaine aldehyde dehydrogenase (BADH) oxidoreductase protein	224.765	200.142	212.453	138.333	156.228	147.281	140.856	135.857	138.356	239.822	135.272	187.547	213.527	143.748	178.637	-0.528581	-0.179895	-0.250112	-0.090176
RSc1457		hypothetical protein	281.799	122.263	202.031	256.896	151.673	204.285	107.374	159.661	133.517	380.951	201.626	291.288	302.024	141.883	221.954	0.0160031	0.527872	0.135681	-0.613551
RSc1458		hypothetical protein	58.7702	74.4609	66.6155	36.9647	43.7318	40.3483	42.3685	39.9499	41.1592	48.6464	37.7465	43.1964	55.0347	36.4502	45.7425	-0.723353	-0.624946	-0.542325	0.0287088
RSc1459		hypothetical protein	163.332	176.991	170.161	163.343	176.513	169.928	146.317	144.312	145.315	147.544	131.005	139.274	137.283	112.376	124.829	-0.00198106	-0.288974	-0.446946	-0.225745
RSc1460		methyl-accepting chemotaxis transducer transmembrane protein	21.4383	22.8592	22.1487	183.014	186.137	184.576	17.6744	145.289	81.4817	27.7569	112.458	70.1075	13.2807	112.426	62.8533	3.05891	1.66234	1.50476	-1.17966
RSc1461		putative transporter transmembrane protein	28.5215	30.0324	29.2769	73.4748	53.9385	63.7066	33.9497	47.786	40.8679	24.7582	49.7907	37.2745	28.0283	45.8985	36.9634	1.12168	0.348422	0.336332	-0.640478
RSc1462		putative fatty acyl CoA reductase	41.5285	56.4117	48.9701	60.1828	57.9012	59.042	72.0384	70.8236	71.431	46.9602	49.7215	48.3409	44.4222	54.0962	49.2592	0.26984	-0.0186583	0.00849206	0.274809
RSc1463		hypothetical protein	72.5151	72.8891	72.7021	35.8416	36.1854	36.0135	47.4033	35.2487	41.326	36.7442	35.7169	36.2306	33.3693	30.2462	31.8078	-1.01346	-1.00479	-1.19262	0.198512
RSc1464	coxG	Carbon monoxide dehydrogenase subunit G	47.8927	45.0256	46.4591	26.6253	30.6412	28.6333	24.3854	25.8655	25.1255	26.0611	21.5016	23.7813	22.6525	21.4059	22.0292	-0.698271	-0.966132	-1.07655	-0.188542
RSc1465	coxE	carbon monoxide dehydrogenase subunit E	13.4154	13.8847	13.6501	5.32967	3.7449	4.53728	4.45312	4.85416	4.65364	4.17118	4.04783	4.10951	3.59324	4.14716	3.8702	-1.58901	-1.73187	-1.81843	0.0365303
RSc1466		ATPase associated with various cellular activities, AAA-5	33.2687	46.2919	39.7803	3.84207	4.83147	4.33677	14.6874	9.90357	12.2955	4.2	6.62337	5.41169	5.0704	7.63903	6.35472	-3.19736	-2.8779	-2.64615	1.50344
RSc1467		oxidoreductase protein	89.7105	87.0022	88.3563	15.2463	12.4194	13.8329	32.3542	19.0255	25.6898	12.4602	15.7915	14.1258	18.4891	11.4166	14.9529	-2.67524	-2.645	-2.56291	0.8931
RSc1468		oxidoreductase protein	120.453	164.784	142.618	22.2929	25.127	23.7099	68.6039	30.4042	49.504	20.0019	24.7825	22.3922	29.6057	21.8798	25.7428	-2.5886	-2.67109	-2.46992	1.06205
RSc1469		putative dehydrogenase oxidoreductase protein	138.814	248.871	193.843	26.9876	46.2266	36.6071	122.53	43.5579	83.0439	32.682	37.0164	34.8492	30.9086	39.2015	35.0551	-2.40469	-2.47569	-2.46719	1.18175
RSc1470		hypothetical protein	3385.28	8192.66	5788.97	3128.84	3069.82	3099.33	7682.8	4595.58	6139.19	5160.09	5509.84	5334.97	6062.86	3264.58	4663.72	-0.90135	-0.117828	-0.311826	0.986092
RSc1471	creA	putative CREA signal peptide protein	246.001	161.788	203.894	268.138	158.295	213.216	169.513	130.344	149.928	233.885	160.275	197.08	194.283	154.121	174.202	0.0644962	-0.0490415	-0.227062	-0.508044
RSc1472		transcription regulator protein	106.137	121.778	113.958	121.536	113.134	117.335	70.2653	102.192	86.2286	115.122	89.5833	102.353	114.044	97.2125	105.628	0.0421375	-0.154947	-0.1095	-0.444394
RSc1473		putative multidrug resistance-like transmembrane protein	37.8153	82.0241	59.9197	15.5782	18.7375	17.1578	44.5305	21.622	33.0763	18.4809	18.4004	18.4406	16.6629	19.881	18.272	-1.80416	-1.70014	-1.7134	0.946927
RSc1474		probable Type III effecor chaperone	173.205	50.8729	112.039	200.478	396.895	298.687	23.5934	396.583	210.088	365.881	538.733	452.307	202.922	610.743	406.833	1.41463	2.0133	1.86043	-0.507637
RSc1475	ripM	Type III effector protein	116.761	38.548	77.6545	124.894	316.305	220.6	21.7413	288.556	155.149	317.558	423.875	370.716	215.952	353.788	284.87	1.50629	2.25517	1.87516	-0.507778
RSc1476		hypothetical protein	68.6786	52.2759	60.4772	50.1625	38.5918	44.3772	43.5821	42.6703	43.1262	58.9051	47.9845	53.4448	53.7385	45.5507	49.6446	-0.446576	-0.178343	-0.284756	-0.0412524
RSc1477	bioA	adenosylmethionine--8-amino-7-oxononanoatetransaminase	44.4834	81.0691	62.7763	52.174	144.584	98.379	109.594	74.8389	92.2164	25.9874	66.2596	46.1235	39.2128	86.1184	62.6656	0.648132	-0.444717	-0.00254515	-0.0933263
RSc1478	bioF	8-amino-7-oxononanoate synthase	55.2335	57.6967	56.4651	65.1883	96.7904	80.9894	66.0625	55.1855	60.624	27.0867	51.8721	39.4794	31.2872	52.9677	42.1274	0.520373	-0.516259	-0.422599	-0.417843
RSc1479	bioD	dithiobiotin synthetase	22.2642	28.4719	25.3681	31.534	50.6072	41.0706	18.7927	23.4243	21.1085	10.895	28.7564	19.8257	13.3946	31.2774	22.336	0.695093	-0.355641	-0.183642	-0.960282
RSc1480		lipoprotein transmembrane	83.3853	120.82	102.103	107.319	94.1296	100.724	86.4573	105.139	95.7981	89.0158	88.0401	88.528	93.7706	81.8278	87.7992	-0.0196085	-0.205815	-0.217741	-0.0723421
RSc1481		hypothetical protein	353.498	525.982	439.74	164.101	170.404	167.252	382.847	182.849	282.848	139.645	156.72	148.183	142.609	145.256	143.933	-1.39462	-1.56928	-1.61126	0.757999
RSc1482		hypothetical protein	212.147	233.725	222.936	144.529	91.1378	117.833	208.448	88.1803	148.314	198.594	123.956	161.275	121.785	86.112	103.948	-0.919881	-0.467107	-1.10076	0.331908
RSc1483		hypothetical protein	139.968	99.5732	119.771	193.022	134.846	163.934	150.276	119.438	134.857	128.824	143.983	136.404	114.708	99.6104	107.159	0.452841	0.187607	-0.160518	-0.281685
RSc1494		putative integrase-like protein	54.7864	57.8758	56.3311	5.63527	5.99515	5.81521	43.3719	16.3033	29.8376	6.57284	6.93784	6.75534	8.57977	7.15631	7.86804	-3.27603	-3.05983	-2.83986	2.35923
RSc1495		hypothetical protein	208.546	322.443	265.495	32.2032	26.7402	29.4717	223.87	53.0298	138.45	36.3125	20.7397	28.5261	40.9995	21.1012	31.0503	-3.17128	-3.21833	-3.096	2.23196
RSc1496		hypothetical protein	76.1309	142.51	109.32	11.1069	11.7506	11.4288	116.814	18.8998	67.8569	11.1836	11.0106	11.0971	12.6875	9.82614	11.2568	-3.25782	-3.30031	-3.27969	2.56983
RSc1497		Methyltransferase FkbM	41.4546	54.2905	47.8726	10.0474	5.94981	7.9986	31.8904	11.4634	21.6769	10.948	11.42	11.184	11.5525	7.07503	9.31377	-2.58138	-2.09776	-2.36176	1.43834
RSc1498		putative bacteriophage protein	28.4674	32.4568	30.4621	4.73752	5.75652	5.24702	19.6377	5.57558	12.6066	5.3916	3.67825	4.53493	4.94246	4.20537	4.57391	-2.53745	-2.74786	-2.73551	1.26461
RSc1499		hypothetical conserved protein	22.4951	24.7299	23.6125	5.85626	2.07105	3.96366	12.6326	3.71468	8.17364	4.7126	2.55605	3.63433	3.13046	2.30849	2.71948	-2.57465	-2.69979	-3.11815	1.04415
RSc1500		Aldo/keto reductase	10.3478	7.52042	8.93411	4.36432	2.72968	3.547	6.95076	2.6686	4.80968	4.75214	2.84845	3.8003	6.19497	3.63871	4.91684	-1.33272	-1.23321	-0.861593	0.439342
RSc1501	mel	Tyrosinase	2314.73	3706.76	3010.74	99.6487	124.811	112.23	1814.62	218.989	1016.8	131.031	110.085	120.558	178.669	100.896	139.782	-4.74559	-4.64232	-4.42886	3.17951
RSc1502		hypothetical protein	2350.77	2544.55	2447.66	96.5585	94.147	95.3528	1219.07	148.027	683.548	105.564	94.6769	100.12	145.247	69.5189	107.383	-4.68198	-4.61159	-4.51057	2.8417
RSc1503		hypothetical protein	595.416	595.053	595.235	123.151	108.078	115.614	221.32	115.328	168.324	62.4989	85.0046	73.7518	65.9874	79.205	72.5962	-2.36414	-3.01271	-3.03549	0.541919
RSc1504		hypothetical protein	4038.72	4735.4	4387.06	1669.83	1467.63	1568.73	3144.81	1659.85	2402.33	1577.36	1518.89	1548.12	1540.59	1060.41	1300.5	-1.48366	-1.50273	-1.75419	0.614837
RSc1505		alcohol dehydrogenase-like oxidoreductase protein	171.522	165.369	168.445	48.2908	38.0406	43.1657	59.3435	52.4061	55.8748	31.4059	35.0694	33.2377	25.0179	35.2877	30.1528	-1.96432	-2.34139	-2.48192	0.372312
RSc1506		hypothetical protein	357.538	101.145	229.341	86.4183	39.016	62.7172	17.3119	36.3942	26.853	53.068	19.3177	36.1928	46.0471	19.483	32.7651	-1.87057	-2.66372	-2.80727	-1.22377
RSc1507		hypothetical protein	339.297	505.086	422.192	47.9592	51.6082	49.7837	265.558	63.9122	164.735	37.1115	42.8134	39.9625	46.3999	41.5308	43.9654	-3.08415	-3.40118	-3.26346	1.7264
RSc1508		hypothetical protein	1296.63	789.853	1043.24	604.413	416.486	510.45	403.548	549.644	476.596	409.202	410.878	410.04	332.739	280.942	306.841	-1.03123	-1.34724	-1.76551	-0.0990014
RSc1509		hypothetical protein	579.702	527.051	553.377	329.498	266.44	297.969	216.241	318.826	267.534	244.677	206.662	225.669	241.44	217.872	229.656	-0.893099	-1.29405	-1.26879	-0.155443
RSc1510		hypothetical protein	346.459	226.989	286.724	205.613	110.352	157.983	102.446	120.457	111.451	81.1743	79.6222	80.3983	98.0022	71.6311	84.8167	-0.859898	-1.83443	-1.75724	-0.503349
RSc1511		hypothetical protein	580.28	620.621	600.45	399.647	271.851	335.749	341.26	336.297	338.779	276.593	232.433	254.513	315.137	230.981	273.059	-0.838662	-1.23831	-1.13683	0.0129592
RSc1512		hypothetical protein	3109.05	4302.16	3705.61	1644.47	1508.7	1576.59	1898.9	1805.57	1852.24	1877.65	1847.13	1862.39	1819.67	1477.63	1648.65	-1.23291	-0.992554	-1.16842	0.232464
RSc1513	rnhA	ribonuclease H	188.503	131.817	160.16	248.515	186.546	217.53	132.826	141.368	137.097	178.392	183.064	180.728	153.912	171.713	162.812	0.441704	0.174306	0.0236976	-0.666021
RSc1514		hypothetical protein	140.861	168.222	154.541	169.21	187.832	178.521	133.354	180.045	156.7	154.132	196.829	175.481	129.749	203.867	166.808	0.208099	0.183316	0.110194	-0.188093
RSc1515	gloB	putative hydroxyacylglutathione hydrolase protein	189.8	261.64	225.72	128.519	133.728	131.124	196.515	147.916	172.215	125.413	157.207	141.31	117.665	147.383	132.524	-0.783608	-0.675671	-0.768281	0.393289
RSc1516		putative membrane-bound lytic murein transglycosylase-like lipoprotein	129.469	149.897	139.683	183.29	178.071	180.68	156.928	186.448	171.688	103.665	196.712	150.189	96.6641	201.688	149.176	0.371284	0.104618	0.0948595	-0.0736516
RSc1517		hypothetical protein	113.824	20.4703	67.1471	171.853	45.3388	108.596	26.056	47.4134	36.7347	77.5953	56.9379	67.2666	34.284	38.9523	36.6181	0.693572	0.00256417	-0.874767	-1.56375
RSc1518	prpE	propionyl-CoA synthetase	55.1572	64.1511	59.6542	29.8088	36.3623	33.0855	48.0187	28.7433	38.381	29.6228	37.3901	33.5065	24.8807	33.2172	29.0489	-0.850421	-0.832184	-1.03814	0.214191
RSc1519	carA	carbamoyl phosphate synthase small subunit	253.666	279.515	266.591	279.647	305.918	292.783	300.306	393.244	346.775	178.295	418.526	298.411	188.149	411.062	299.606	0.135204	0.162673	0.168439	0.244171
RSc1520		leucine export protein LeuE	113.41	102.317	107.863	151.217	112.987	132.102	110.64	135.506	123.073	70.162	147.08	108.621	67.5274	166.24	116.884	0.292446	0.0100963	0.115867	-0.102138
RSc1521	carB	carbamoyl phosphate synthase large subunit	296.94	329.172	313.056	413.001	490.713	451.857	478.899	510.356	494.627	518.941	640.438	579.689	420.325	495.787	458.056	0.529446	0.88886	0.549103	0.130476
RSc1522	greA	transcription elongation factor GreA	312.56	333.61	323.085	402.134	297.352	349.743	406.231	277.481	341.856	205.036	373.416	289.226	174	302.919	238.459	0.114381	-0.159717	-0.43817	-0.0329064
RSc1523		hypothetical protein	221.456	142.424	181.94	250.442	136.334	193.388	144.113	138.788	141.451	136.007	164.261	150.134	116.085	150.082	133.083	0.0880355	-0.277212	-0.451131	-0.451201
RSc1524	yhbY	putative RNA-binding protein	343.004	397.717	370.361	369.816	399.118	384.467	430.12	367.687	398.904	250.648	494.509	372.579	223.207	373.597	298.402	0.0539295	0.00861419	-0.311673	0.05318
RSc1525	rrmJ	ribosomal RNA large subunit methyltransferase J	183.744	167.198	175.471	186.555	98.0736	142.314	200.795	125.091	162.943	216.848	118.554	167.701	153.25	106.299	129.774	-0.302152	-0.0653413	-0.435226	0.195287
RSc1526	hflB	ATP-dependent zinc metallopeptidase	1265.44	1046.43	1155.93	1232.78	942.065	1087.42	1092.57	964.166	1028.37	1495.41	1004.57	1249.99	1303.38	812.805	1058.09	-0.0881477	0.112856	-0.127595	-0.080556
RSc1527	folP	7,8-dihydropteroate synthase protein	43.4475	48.5349	45.9912	65.4047	58.2606	61.8327	34.9652	65.6576	50.3114	42.46	61.3812	51.9206	35.5585	53.7835	44.671	0.427011	0.174949	-0.0420193	-0.297484
RSc1528	mrsA	putative phosphoglucosamine mutase (MRSA protein)	374.89	277.802	326.346	254.503	179.127	216.815	292.037	205.602	248.82	226.231	193.71	209.971	226.096	159.097	192.596	-0.589938	-0.636216	-0.760821	0.198635
RSc1529	pstS1	phosphate ABC transporter phosphate-binding protein	139.025	456.44	297.733	342.752	874.955	608.854	928.594	461.314	694.954	392.959	845.88	619.419	517.768	1592.63	1055.2	1.03208	1.0569	1.82543	0.190822
RSc1530	pstC	phosphate transporter permease subunit	23.719	37.5309	30.625	35.9842	73.5301	54.7572	72.9217	37.7128	55.3173	43.128	63.9015	53.5147	39.8371	115.713	77.775	0.83834	0.805229	1.3446	0.0146821
RSc1531	pstA	phosphate transporter permease subunit	15.8981	20.0028	17.9505	29.0803	39.0375	34.0589	27.8852	22.0007	24.9429	28.0619	42.5314	35.2966	27.8186	69.3553	48.587	0.924012	0.975511	1.43655	-0.4494
RSc1532	pstB	phosphate ABC transporter ATP-binding protein	31.7212	50.5853	41.1532	53.552	81.9873	67.7696	88.5618	48.0703	68.3161	49.2611	108.586	78.9236	61.8499	142.32	102.085	0.719633	0.939449	1.31069	0.0115852
RSc1533	phoU	phosphate transporter PhoU	101.312	108.33	104.821	89.4944	105.654	97.5742	126.506	66.2362	96.3711	95.7237	115.442	105.583	119.046	148.415	133.731	-0.103356	0.0104477	0.351401	-0.0178992
RSc1534	phoB	phosphate regulon two-component response regulator transcription regulator protein	155.107	145.778	150.442	142.553	144.501	143.527	173.26	113.98	143.62	158.136	165.265	161.7	172.232	186.679	179.456	-0.06789	0.104112	0.254414	0.000934508
RSc1535	phoR	phosphate regulon two-component sensor kinase transcription regulator protein	79.0403	68.553	73.7966	102.879	73.0096	87.9443	57.405	68.3428	62.8739	97.7916	89.9333	93.8624	94.2623	94.2407	94.2515	0.253035	0.346993	0.35296	-0.484129
RSc1536	ppk	polyphosphate kinase	240.325	280.488	260.406	273.448	290.313	281.88	227.924	318.038	272.981	292.957	243.268	268.113	378.982	238.187	308.585	0.114318	0.042073	0.2449	-0.0462831
RSc1537	ppx	exopolyphosphatase protein	196.477	153.713	175.095	241.722	195.214	218.468	155.62	187.079	171.35	149.705	198.087	173.896	144.687	189.123	166.905	0.319284	-0.00991314	-0.0691107	-0.35048
RSc1538		hypothetical protein	25.2526	17.3913	21.322	35.5735	18.153	26.8633	13.1031	18.4324	15.7677	18.0446	20.6378	19.3412	18.1426	26.7255	22.434	0.333294	-0.140662	0.0733507	-0.768657
RSc1539		hydrolase protein	56.9176	65.3455	61.1316	35.3577	48.7152	42.0365	53.977	40.3471	47.162	52.7436	39.4304	46.087	47.4297	47.2897	47.3597	-0.540276	-0.407557	-0.368257	0.165986
RSc1540		putative acyltransferase	43.4771	30.8969	37.187	45.063	20.3321	32.6975	23.6628	22.1893	22.9261	29.3576	19.4625	24.41	27.0169	25.8413	26.4291	-0.185616	-0.607323	-0.492671	-0.512195
RSc1541		hypothetical protein	50.7625	41.0807	45.9216	42.2554	30.8809	36.5682	27.7111	38.1207	32.9159	32.3676	39.8252	36.0964	29.6796	37.4477	33.5636	-0.328585	-0.347318	-0.452273	-0.151803
RSc1542		putative Sulfide:quinone oxidoreductase	80.157	74.3013	77.2292	55.2524	59.4132	57.3328	56.7433	69.1744	62.9588	44.547	62.5901	53.5686	55.329	62.6214	58.9752	-0.429785	-0.527759	-0.389037	0.135048
RSc1543		transcription regulator protein	182.402	130.009	156.205	133.107	75.3187	104.213	115.767	86.1636	100.965	105.887	78.4005	92.1437	146.023	64.5276	105.275	-0.583912	-0.761487	-0.569278	-0.0456736
RSc1544		Beta-lactamase hydrolase-like protein	81.3787	62.4732	71.926	77.9802	46.6951	62.3376	62.663	51.4921	57.0776	60.3967	43.8052	52.1009	122.69	36.7994	79.7447	-0.206409	-0.465203	0.148876	-0.12718
RSc1545		hypothetical protein	25.1118	26.5025	25.8072	20.4956	15.1082	17.8019	18.4414	14.7925	16.617	15.932	12.4728	14.2024	18.6887	16.8466	17.7676	-0.53574	-0.861636	-0.538518	-0.0993756
RSc1546		Peroxidase / Pyruvate formate lyase - related protein	282.435	363.866	323.15	32.3794	18.2948	25.3371	177.407	25.5138	101.46	20.4462	18.125	19.2856	22.5823	21.2958	21.9391	-3.67288	-4.06661	-3.88063	2.00159
RSc1547		hypothetical protein	434.813	961.317	698.065	44.6041	33.5379	39.071	456.218	53.968	255.093	33.7444	40.6856	37.215	34.3662	51.0245	42.6954	-4.15919	-4.22941	-4.03121	2.70685
RSc1548		putative transposase-related protein	47.0594	28.1981	37.6287	37.1907	26.9656	32.0782	16.3423	15.9131	16.1277	49.9285	26.464	38.1962	52.6476	18.1477	35.3976	-0.230244	0.0215956	-0.0881818	-0.99205
RSc1555		hypothetical protein	669.764	400.852	535.308	908.021	419.441	663.731	175.948	546.524	361.236	497.822	400.473	449.148	739.918	225.781	482.85	0.310229	-0.25318	-0.148796	-0.877657
RSc1556		oxidoreductase protein	127.694	100.152	113.923	157.289	102.106	129.697	83.8707	107.161	95.5159	92.5427	85.8921	89.2174	107.031	73.5486	90.2898	0.187092	-0.352662	-0.335424	-0.441339
RSc1557		hypothetical protein	41.7255	60.613	51.1692	43.2148	56.202	49.7084	59.7242	38.9897	49.3569	25.7874	47.3448	36.5661	23.6648	53.017	38.3409	-0.0417874	-0.48477	-0.416393	-0.0102364
RSc1558	wrbA	TRP repressor binding protein	102.669	73.5853	88.1272	79.2745	68.743	74.0087	64.7968	63.286	64.0414	78.6098	66.9297	72.7698	83.2035	67.556	75.3798	-0.251891	-0.276248	-0.22541	-0.208691
RSc1559	rbn	putative ribonuclease BN transmembrane protein	95.4944	70.8259	83.1602	110.407	81.3927	95.8999	63.0562	82.673	72.8646	96.1531	97.3942	96.7737	94.9617	83.7578	89.3597	0.205636	0.218722	0.103733	-0.39631
RSc1560		putative transmembrane protein	250.715	228.109	239.412	230.555	177.218	203.887	245.698	198.144	221.921	305.358	193.316	249.337	219.166	203.511	211.339	-0.231729	0.0586015	-0.17994	0.12228
RSc1561		hydrolase protein	83.8273	42.7915	63.3094	68.038	47.8894	57.9637	40.1186	35.0882	37.6034	44.1597	29.0398	36.5998	38.5437	35.6789	37.1113	-0.12727	-0.790586	-0.770561	-0.624287
RSc1562		O-acetylhomoserine O-acetylserine sulphydrylase	94.9287	132.53	113.729	73.7309	119.897	96.814	98.9577	93.1001	96.0289	47.5699	82.7598	65.1649	53.5506	88.3989	70.9748	-0.232318	-0.803439	-0.680227	-0.0117463
RSc1563		hypothetical protein	4003.63	4927.29	4465.46	2701.02	2484.96	2592.99	3546.05	2601.74	3073.89	3773.74	2258.76	3016.25	4062.06	2072.14	3067.1	-0.784192	-0.566053	-0.541934	0.245451
RSc1564		hypothetical protein	151.153	149.14	150.147	177.215	146.154	161.685	126.79	130.058	128.424	154.801	138.258	146.529	145.982	112.702	129.342	0.106811	-0.0351797	-0.21518	-0.332267
RSc1565		putative FKBP-type peptidyl-prolyl cis-trans isomerase signal peptide protein	400.114	211.402	305.758	509.636	297.455	403.546	197.7	267.053	232.376	474.853	296.888	385.87	386.53	240.572	313.551	0.400341	0.335727	0.0363099	-0.796267
RSc1566	aroC	chorismate synthase	217.765	182.716	200.24	279.769	262.045	270.907	196.929	232.843	214.886	224.445	263.954	244.2	201.473	222.999	212.236	0.436064	0.286326	0.0839356	-0.334226
RSc1567	etf	electron transfer flavoprotein-ubiquinone oxidoreductase	393.692	467.738	430.715	432.927	730.102	581.514	460.655	548.021	504.338	291.416	489.77	390.593	371.374	509.838	440.606	0.433082	-0.141067	0.0327556	-0.205424
RSc1568		short chain dehydrogenase	195.311	263.385	229.348	188.342	227.396	207.869	248.35	204.449	226.399	158.869	202.234	180.552	182.281	222.875	202.578	-0.141864	-0.345128	-0.179061	0.123196
RSc1569		putative transcription regulator protein	106.971	153.852	130.411	112.661	111.864	112.263	118.974	118.092	118.533	78.4036	122.103	100.253	74.6992	114.091	94.3951	-0.216195	-0.379421	-0.466287	0.0784127
RSc1570	lpsI	fesuccinyl-CoA:3-ketoacid-coenzyme A transferase subunit A protein	696.866	922.738	809.802	395.688	594.74	495.214	832.483	544.626	688.554	597.93	450.422	524.176	543.499	470.525	507.012	-0.709517	-0.627518	-0.675549	0.475519
RSc1571	lpsJ	succinyl-CoA:3-ketoacid-coenzyme A transferase subunit B protein	896.242	1200.34	1048.29	518.604	765.03	641.817	1071.73	707.864	889.797	964.676	554.156	759.416	866.507	621.641	744.074	-0.707805	-0.465077	-0.494521	0.471314
RSc1572		3-hydroxybutyrate dehydrogenase	683.625	698.571	691.098	412.285	500.012	456.149	649.508	453.258	551.383	597.4	375.263	486.332	568.125	417.328	492.726	-0.599387	-0.50695	-0.488103	0.273551
RSc1573		hypothetical protein	231.079	213.253	222.166	208.493	204.844	206.668	180.981	205.167	193.074	232.102	189.31	210.706	240.3	165.155	202.728	-0.10432	-0.0764066	-0.132096	-0.0981646
RSc1575		hypothetical protein	257.375	286.278	271.827	253.136	265.135	259.135	232.564	204.668	218.616	257.094	228.681	242.887	189.098	244.714	216.906	-0.0689794	-0.162398	-0.325616	-0.245308
RSc1576	relA	GTP pyrophosphokinase	105.393	91.3748	98.3839	125.252	108.655	116.953	95.5337	90.9751	93.2544	87.6491	98.7971	93.2231	87.5727	105.055	96.3139	0.249441	-0.0777348	-0.030679	-0.326691
RSc1577	thrS	threonyl-tRNA synthetase	265.724	258.797	262.26	415.609	271.347	343.478	389.544	276.786	333.165	185.586	311.382	248.484	240.935	223.359	232.147	0.389217	-0.0778476	-0.175962	-0.0439808
RSc1578	infC	translation initiation factor protein	1300.69	925.384	1113.04	1568.06	992.879	1280.47	1073.63	935.638	1004.63	1069.34	1497.66	1283.5	1089.91	1292.59	1191.25	0.202171	0.205582	0.0979747	-0.350003
RSc1579	rpmI	50S ribosomal protein L35	2528.52	4522.3	3525.41	3558.11	7219.94	5389.02	6760.18	5773.32	6266.75	4533.21	13551.5	9042.35	3260.65	7944.67	5602.66	0.612233	1.35891	0.668321	0.217693
RSc1580	rplT	50S ribosomal protein L20	2820.08	1316.16	2068.12	3416.08	2279.78	2847.93	2615.24	1990.23	2302.73	4284.73	4361.78	4323.25	4121.99	1895.71	3008.85	0.461594	1.0638	0.540892	-0.306565
RSc1581	pheS	phenylalanyl-tRNA synthetase subunit alpha	125.455	139.677	132.566	221.465	229.334	225.399	190.379	213.52	201.95	204.943	286.032	245.488	165.413	205.987	185.7	0.765774	0.888939	0.486263	-0.15849
RSc1582	pheT	phenylalanyl-tRNA synthetase subunit beta	148.471	116.666	132.569	249.141	233.012	241.077	160.319	210.218	185.268	262.555	261.754	262.154	209.623	167.343	188.483	0.862753	0.983679	0.507696	-0.379873
RSc1583	ihfA	integration host factor subunit alpha	739.263	582.196	660.73	852.605	567.552	710.079	820.269	503.832	662.051	573.52	659.415	616.467	572.892	481.868	527.38	0.103919	-0.100035	-0.325217	-0.101037
RSc1584		putative transcription regulator protein	401.871	317.57	359.721	449.988	353.263	401.625	413.144	313.026	363.085	350.324	372.408	361.366	341.364	269.989	305.676	0.158974	0.00658439	-0.234871	-0.145544
RSc1585		hypothetical protein	106.158	132.156	119.157	101.071	132.966	117.019	115.861	134.8	125.331	103.243	117.535	110.389	95.8518	106.93	101.391	-0.0261271	-0.110267	-0.232936	0.0990009
RSc1586		lipoprotein	463.292	374.195	418.743	152.154	120.949	136.552	229.53	180.109	204.82	114.851	112.386	113.618	199.32	91.9973	145.659	-1.61662	-1.88187	-1.52348	0.584908
RSc1587	dinP	DNA polymerase IV	41.0028	20.7911	30.897	29.9706	16.2832	23.1269	14.8189	21.6981	18.2585	13.1424	17.0785	15.1105	15.566	16.5915	16.0787	-0.417893	-1.03192	-0.942309	-0.341004
RSc1588		amino-acid transporter transmembrane protein	247.803	151.202	199.502	101.853	131.207	116.53	200.634	87.8837	144.259	171.806	139.845	155.826	106.319	82.4725	94.3957	-0.775705	-0.356475	-1.07961	0.307958
RSc1589		hypothetical protein	75.4811	80.8785	78.1798	48.9245	60.2763	54.6004	75.9163	51.8683	63.8923	67.6277	66.3277	66.9777	65.5968	45.2951	55.4459	-0.517884	-0.223115	-0.495714	0.226731
RSc1590		hypothetical protein	7457.64	8248.78	7853.21	5383.24	3106.07	4244.65	4173.28	3590.77	3882.02	6489.34	2809.34	4649.34	5469.71	3795.25	4632.48	-0.887635	-0.756257	-0.761498	-0.128838
RSc1591	hpaI1	putative 2,4-dihydroxyhept-2-ene-1,7-dioic acid aldolase oxidoreductase protein	257.457	190.708	224.082	260.411	138.879	199.645	139.984	162.685	151.334	281.677	118.922	200.3	194.552	121.022	157.787	-0.166593	-0.161871	-0.506052	-0.399696
RSc1592		transcription regulator protein	145.217	130.659	137.938	150.223	141.934	146.079	95.8364	115.629	105.733	173.349	133.972	153.661	111.486	123.938	117.712	0.0827239	0.155726	-0.228759	-0.466322
RSc1593	xthA	exodeoxyribonuclease III protein	91.8148	103.853	97.8339	121.126	167.798	144.462	122.838	145.478	134.158	77.1404	132.034	104.587	74.1026	147.829	110.966	0.562284	0.0962999	0.181709	-0.106757
RSc1594	codA	cytosine deaminase	104.906	87.421	96.1635	102.675	60.3681	81.5215	59.1452	67.0892	63.1172	101.02	64.7961	82.9081	106.653	54.0548	80.3539	-0.238308	-0.213977	-0.259121	-0.369148
RSc1595	prlC	oligopeptidase A	414.49	434.454	424.472	642.939	576.245	609.592	381.862	614.121	497.991	1271.67	578.357	925.014	788.623	623.023	705.823	0.522175	1.12381	0.733637	-0.291723
RSc1596	folD	bifunctional: methylenetetrahydrofolate dehydrogenase/methenyltetrahydrofolate cyclohydrolase	163.179	185.032	174.106	199.653	215.205	207.429	189.751	211.324	200.538	191.428	252.062	221.745	158.602	204.159	181.38	0.252656	0.34894	0.0590576	-0.0487456
RSc1597		response regulator transcription regulator protein	500.696	323.45	412.073	466.169	390.799	428.484	381.187	345.584	363.385	490.379	401.414	445.897	411.155	342.507	376.831	0.0563414	0.113809	-0.128982	-0.23774
RSc1598		two-component transmembrane sensor histidine kinase transcription regulator protein	81.3383	66.3153	73.8268	91.6946	65.6117	78.6531	47.5369	59.4637	53.5003	62.4468	60.4076	61.4272	61.5228	59.1012	60.312	0.0913599	-0.265267	-0.2917	-0.555958
RSc1599		hypothetical protein	9.8082	4.72469	7.26644	6.29405	3.89687	5.09546	7.80819	2.09319	4.95069	2.67934	3.17149	2.92542	3.40644	4.62911	4.01778	-0.512037	-1.31261	-0.854853	-0.0415828
RSc1600	aceE	pyruvate dehydrogenase subunit E1	884.756	639.019	761.888	1067.87	824.431	946.15	1749.67	1072.52	1411.1	1058.23	821.292	939.761	993.602	526.578	760.09	0.312492	0.302716	-0.00340773	0.576674
RSc1601	aceF	dihydrolipoamide acetyltransferase	547.76	359.649	453.704	696.579	540.621	618.6	847.499	673.685	760.592	575.509	450.929	513.219	500.995	314.541	407.768	0.447254	0.177822	-0.154004	0.298116
RSc1602		hypothetical protein	354.298	260.646	307.472	493.527	397.03	445.279	614.378	542.126	578.252	418.846	361.957	390.401	323.637	265.132	294.385	0.534253	0.344504	-0.0627533	0.37699
RSc1603	lpdA	dihydrolipoamide dehydrogenase	411.329	293.692	352.51	539.609	383.274	461.442	770.889	523.952	647.42	524.74	359.713	442.226	465.702	260.275	362.988	0.388482	0.327119	0.0422576	0.488555
RSc1604		hypothetical protein	428.942	304.53	366.736	311.785	164.15	237.968	229.131	268.957	249.044	227.082	154.929	191.005	216.504	140.337	178.421	-0.623977	-0.941128	-1.03946	0.0656361
RSc1605		hypothetical protein	9254.96	10184.7	9719.83	4389.97	1529.3	2959.64	10701.2	4420.31	7560.76	4396.2	3246.69	3821.44	5810.66	2744.27	4277.47	-1.71551	-1.34681	-1.18418	1.35311
RSc1606		hypothetical protein	38.9433	44.151	41.5472	51.0759	51.3746	51.2253	39.5984	50.1197	44.859	50.8117	53.7757	52.2937	54.8502	53.226	54.0381	0.302106	0.331888	0.379227	-0.191456
RSc1607		hypothetical protein	26.3977	17.8768	22.1373	42.4316	31.5543	36.993	15.8528	22.7848	19.3188	24.9837	28.7125	26.8481	24.1819	26.4772	25.3295	0.740774	0.278344	0.194345	-0.937245
RSc1608		oxidoreductase protein	51.1941	43.7928	47.4934	73.8684	48.191	61.0297	45.6865	45.5183	45.6024	49.2118	46.7064	47.9591	38.4205	43.497	40.9587	0.361783	0.014076	-0.213557	-0.420402
RSc1609		putative D-alanyl-D-alanine-endopeptidase (penicillin-binding protein)	432.957	610.652	521.804	424.564	468.942	446.753	585.761	442.479	514.12	361.303	501.31	431.307	412.139	515.148	463.644	-0.224032	-0.274796	-0.170493	0.202628
RSc1610		transcription regulator protein	174.974	156.066	165.52	208.002	193.934	200.968	167.184	231.486	199.335	177.699	247.327	212.513	171.185	193.353	182.269	0.27996	0.360546	0.139064	-0.0117708
RSc1611		hypothetical protein	112.09	90.4841	101.287	103.541	68.0575	85.7993	67.0102	71.646	69.3281	32.844	80.0566	56.4503	36.879	52.2889	44.584	-0.239413	-0.843397	-1.18385	-0.307525
RSc1612		putative iron-sulfur binding protein	161.754	163.817	162.786	136.001	104.904	120.453	112.175	106.388	109.281	57.6572	99.7819	78.7195	57.1858	85.7114	71.4486	-0.434508	-1.04818	-1.18799	-0.140415
RSc1613		hypothetical protein	47.1093	53.3003	50.2048	39.9189	37.8112	38.865	19.8798	33.7711	26.8254	6.1358	40.2454	23.1906	11.3007	23.4794	17.39	-0.369352	-1.11429	-1.52956	-0.534871
RSc1614		hypothetical protein	614.928	380.349	497.639	494.91	173.756	334.333	231.605	259.777	245.691	400.922	167.859	284.391	313.558	140.462	227.01	-0.573812	-0.807225	-1.13234	-0.444441
RSc1615		putative transmembrane protein	551.585	1829.84	1190.71	395.694	726.879	561.287	1263.62	1039.08	1151.35	604.772	659.124	631.948	517.564	656.867	587.216	-1.08502	-0.913947	-1.01986	1.03652
RSc1616		arginyl-tRNA-protein transferase	365.172	442.654	403.913	258.15	237.966	248.058	350.598	269.43	310.014	238.685	243.754	241.219	241.767	223.948	232.858	-0.703367	-0.743698	-0.794597	0.321656
RSc1617	aat	leucyl/phenylalanyl-tRNA--protein transferase	165.56	138.966	152.263	136.09	122.793	129.442	109.992	129.793	119.893	162.86	134.249	148.555	110.472	126.861	118.666	-0.234265	-0.0355731	-0.359653	-0.110559
RSc1618		hypothetical protein	417.293	610.198	513.745	417.618	486.935	452.276	439.549	514.969	477.259	619.312	818.009	718.66	435.598	534.596	485.097	-0.183849	0.484257	-0.0827806	0.0775674
RSc1619	pyrD	dihydroorotate dehydrogenase 2	126.952	74.6382	100.795	136.464	85.899	111.181	76.3095	84.9727	80.6411	75.5134	83.981	79.7472	71.1284	74.8197	72.9741	0.141491	-0.33792	-0.46597	-0.46333
RSc1620		hypothetical protein	544.935	648.452	596.693	380.158	457.522	418.84	431.181	627.912	529.547	552.878	528.647	540.763	341.184	360.73	350.957	-0.510591	-0.141995	-0.765696	0.338358
RSc1621	kup2	potassium uptake transmembrane protein	75.2178	67.2484	71.2331	151.585	132.443	142.014	89.0252	116.545	102.785	104.561	136.244	120.403	129.027	109.885	119.456	0.995413	0.757246	0.74586	-0.466402
RSc1622		hypothetical protein	446.971	722.648	584.81	380.082	350.61	365.346	278.68	575.39	427.035	213.897	402.731	308.314	331.527	376.012	353.769	-0.678703	-0.923566	-0.725157	0.225091
RSc1623	tex	putative transcription accessory protein	99.5825	128.858	114.22	156.909	238.835	197.872	167.072	200.225	183.649	131.959	252.645	192.302	106.843	162.533	134.688	0.792749	0.751555	0.237803	-0.10762
RSc1624		hypothetical protein	242.185	197.69	219.938	282.923	172.437	227.68	150.394	180.465	165.43	239.533	276.784	258.159	207.972	213.323	210.648	0.049914	0.231163	-0.0622628	-0.460791
RSc1625		hypothetical protein	718.749	1312.05	1015.4	527.63	681.303	604.466	808.776	704.812	756.794	755.581	866.173	810.877	726.758	720.944	723.851	-0.748313	-0.324492	-0.488283	0.324238
RSc1626		ATP-dependent DNA helicase-related protein	105.978	77.1313	91.5546	161.298	104.003	132.65	94.0114	99.7005	96.856	82.0924	107.951	95.0217	70.3486	90.1365	80.2425	0.534925	0.0536239	-0.190266	-0.453718
RSc1627		hypothetical protein	421.646	502.004	461.825	420.339	378.148	399.244	683.964	450.788	567.376	316.014	581.061	448.538	302.116	432.836	367.476	-0.210077	-0.0421177	-0.329696	0.507036
RSc1628	rluD	ribosomal large subunit pseudouridine synthase D protein	110.489	73.0378	91.7634	100.069	92.6625	96.3657	78.99	83.8961	81.443	96.456	94.6976	95.5768	76.7069	93.6746	85.1908	0.0706016	0.0587416	-0.107222	-0.242729
RSc1629		hypothetical protein	133.974	96.118	115.046	119.758	101.011	110.385	85.9989	89.8356	87.9172	134.624	113.003	123.814	83.6823	110.905	97.2936	-0.0596732	0.105958	-0.241793	-0.328319
RSc1630		hypothetical protein	227.734	145.399	186.567	218.7	143.468	181.084	140.388	152.265	146.327	144.74	154.197	149.469	105.82	157.464	131.642	-0.0430309	-0.319848	-0.50307	-0.307468
RSc1631	phbC	poly-beta-hydroxybutyrate polymerase transmembrane protein	675.657	736.54	706.099	560.084	701.183	630.633	697.56	580.94	639.25	567.032	500.944	533.988	711.579	581.982	646.78	-0.163068	-0.403062	-0.126593	0.0195784
RSc1632	phbA	acetyl-CoA acetyltransferase	1564.01	1255.53	1409.77	1129.52	1229.71	1179.62	1414.41	1003.04	1208.72	1191.11	1051.71	1121.41	1306.52	1106.02	1206.27	-0.257144	-0.330146	-0.224907	0.03517
RSc1633	phbB	acetyacetyl-CoA reductase	3032.27	3528.6	3280.43	1632.2	2380.44	2006.32	3178.75	1766.31	2472.53	2374.48	1986.39	2180.43	2367.42	2341.47	2354.44	-0.709335	-0.589271	-0.4785	0.301436
RSc1634		hypothetical protein	1828.23	1663.09	1745.66	1647.81	1626.29	1637.05	1055.43	1368.25	1211.84	1243.44	1366.7	1305.07	1289.73	1510.92	1400.33	-0.0926742	-0.419645	-0.318011	-0.433899
RSc1635		hypothetical protein	35.3256	22.9411	29.1334	45.1337	31.0915	38.1126	22.7178	28.2972	25.5075	26.6345	28.9586	27.7965	21.8244	26.7797	24.3021	0.387596	-0.0677658	-0.261594	-0.579347
RSc1636		hypothetical protein	120.059	93.1295	106.594	196.289	146.948	171.618	83.984	148.144	116.064	55.3707	176.79	116.08	54.4061	145.818	100.112	0.687075	0.122994	-0.090514	-0.564285
RSc1637	bktB	beta-ketothiolase	229.825	203.18	216.502	202.648	245.533	224.09	180.339	202.262	191.3	223.037	198.538	210.788	239.868	198.768	219.318	0.0496978	-0.0385944	0.0186405	-0.228241
RSc1638		putative signal peptide protein	93.5407	76.4577	84.9992	100.023	107.838	103.93	61.3024	87.4854	74.3939	52.022	82.9508	67.4864	56.5762	88.3404	72.4583	0.290098	-0.332852	-0.230298	-0.482363
RSc1639	metC	cystathionine beta-lyase	205.415	159.258	182.337	221.192	213.235	217.214	114.735	187.442	151.089	141.765	171.42	156.592	140.476	171.978	156.227	0.25251	-0.219588	-0.22296	-0.52372
RSc1640	serB	putative phosphoserine phosphatase protein	154.732	99.5859	127.159	228.792	164.982	196.887	109.629	158.346	133.988	162.665	192.781	177.723	156.52	155.004	155.762	0.630735	0.482997	0.29271	-0.555269
RSc1641	argE	acetylornithine deacetylase	44.5517	44.9897	44.7707	43.3326	52.0625	47.6975	47.0071	54.1069	50.557	58.0141	51.4292	54.7216	55.5523	43.0327	49.2925	0.0913603	0.289557	0.138813	0.0839957
RSc1642	mfd	transcription-repair coupling factor protein	48.6859	66.9858	57.8358	53.1199	68.66	60.8899	79.363	66.2607	72.8118	67.1618	68.868	68.0149	74.03	53.9298	63.9799	0.0742401	0.233887	0.145655	0.257969
RSc1643	ispD	2-C-methyl-D-erythritol 4-phosphate cytidylyltransferase	69.1181	90.6323	79.8752	77.0162	89.9971	83.5067	73.9932	89.3034	81.6483	44.7653	84.5578	64.6616	53.9264	83.7906	68.8585	0.0641435	-0.30484	-0.214113	-0.0324682
RSc1644		hypothetical protein	80.2519	73.2779	76.7649	90.2799	88.1719	89.2259	52.5076	91.3988	71.9532	66.9555	89.7964	78.376	60.6329	81.5008	71.0669	0.217016	0.0299642	-0.11127	-0.310404
RSc1645	ahpD	putative antioxidant protein	26.942	16.8337	21.8879	32.8758	21.5082	27.192	14.9079	21.096	18.002	17.1446	26.4146	21.7796	15.9638	25.1161	20.54	0.313052	-0.00715279	-0.0916976	-0.595029
RSc1646	ahpC2	putative alkyl hydroperoxide reductase (subunit C) oxidoreductase protein	34.8065	33.446	34.1262	48.5489	23.1661	35.8575	28.5339	22.3485	25.4412	28.2257	25.004	26.6149	26.876	28.8721	27.8741	0.071393	-0.35865	-0.291959	-0.495108
RSc1647	risS	oxidative stress resistance two-component transmembrane sensor histidine kinase transcription regulator protein	54.043	51.4219	52.7325	76.2273	63.8625	70.0449	59.0713	57.9249	58.4981	52.0967	59.2221	55.6594	47.3554	64.3039	55.8297	0.409589	0.0779343	0.0823405	-0.25989
RSc1648	ompR	osmolarity response regulator	514.9	866.577	690.738	672.226	838.67	755.448	630.706	828.953	729.83	527.935	767.597	647.766	627.232	791.388	709.31	0.129193	-0.0926669	0.0382766	-0.049773
RSc1649		putative transmembrane protein	454.183	512.508	483.346	156.659	134.808	145.733	198.802	163.321	181.061	92.5506	145.99	119.27	131.929	109.228	120.578	-1.72972	-2.01882	-2.00308	0.313147
RSc1650		signal peptide protein	541.636	502.228	521.932	144.651	94.8289	119.74	324.431	128.781	226.606	133.342	88.2876	110.815	198.69	72.2598	135.475	-2.12396	-2.23571	-1.94584	0.920281
RSc1651		hypothetical protein	678.495	494.675	586.585	167.769	89.0699	128.419	216.181	138.174	177.178	151.241	80.9693	116.105	209.723	76.4258	143.074	-2.19148	-2.33691	-2.03557	0.464332
RSc1652	crtB	putative phytoene synthase protein	182.239	146.024	164.132	94.418	70.7702	82.5941	56.3683	87.4401	71.9042	44.2534	77.3509	60.8021	53.6486	63.0546	58.3516	-0.990742	-1.43266	-1.49201	-0.199963
RSc1653		putative transport/efflux transmembrane protein	188.441	226.922	207.681	143.974	149.504	146.739	123.021	157.013	140.017	135.011	134.76	134.885	142.961	128.749	135.855	-0.50112	-0.622637	-0.612305	-0.0676504
RSc1654		transmembrane drug efflux protein	112.513	156.12	134.317	93.0183	92.2249	92.6216	96.2133	93.9904	95.1018	92.5176	83.793	88.1553	70.5398	69.4907	70.0153	-0.536216	-0.607517	-0.939895	0.0381247
RSc1704	tISRso18	ISRSO18-transposase protein	0.0812296	1.21628	0.648755	0.148083	0.513171	0.330627	1.71356	1.18069	1.44712	0.762578	0.326862	0.54472	1.01745	0.543984	0.780717	-0.972469	-0.252158	0.267126	2.12991
RSc1708		hypothetical protein	9.78616	9.5893	9.68773	7.9396	1.32019	4.6299	6.89144	9.85753	8.37448	12.9789	9.14514	11.062	11.5833	10.5783	11.0808	-1.06518	0.191384	0.193831	0.855021
RSc1709	mnmC	5-methylaminomethyl-2-thiouridinemethyltransferase	97.2784	72.4291	84.8538	99.6429	65.7111	82.677	50.4916	86.9309	68.7112	38.8087	81.1426	59.9757	27.8025	51.6925	39.7475	-0.0374924	-0.500602	-1.09411	-0.26694
RSc1710	tig	trigger factor	586.899	357.131	472.015	1103.51	493.208	798.359	474.879	715.184	595.032	690.545	706.79	698.668	541.334	445.914	493.624	0.758205	0.565773	0.0645798	-0.424072
RSc1711	clpP	ATP-dependent Clp protease proteolytic subunit	1496.91	1122.97	1309.94	1926.34	1212.27	1569.3	1230.59	1271.47	1251.03	2253.74	1502.69	1878.21	1773.82	1044.91	1409.37	0.260625	0.519861	0.105545	-0.327009
RSc1712	clpX	ATP-dependent protease ATP-binding subunit	1165.58	1096.96	1131.27	1406.96	1082.75	1244.86	1184.95	1058.54	1121.74	1421.01	1327.95	1374.48	1340.2	1100.12	1220.16	0.138034	0.280943	0.109127	-0.150233
RSc1713	lon	ATP-dependent protease LA protein	2049.38	2729.63	2389.51	2115.73	1909.08	2012.4	2482.36	1899.88	2191.12	3317.92	1862.46	2590.19	3175.3	1904.15	2539.73	-0.247791	0.116346	0.0879605	0.122748
RSc1714	hupB1	DNA-binding protein HU-beta	266.533	264.477	265.505	185.947	88.5588	137.253	213.545	125.892	169.719	234.909	115.994	175.452	221.304	84.7476	153.026	-0.951902	-0.597667	-0.794964	0.306307
RSc1715	ppiD	peptidyl-prolyl cis-trans isomerase transmembrane protein	194.975	117.461	156.218	332.166	219.292	275.729	194.371	249.301	221.836	193.934	289.271	241.603	164.185	179.46	171.822	0.81969	0.629075	0.137358	-0.313758
RSc1716		putative signal peptidase I (SPase I) protein	903.37	1345.61	1124.49	1167.76	909.131	1038.45	817.353	1298.63	1057.99	1178.93	718.679	948.804	1319.76	725.557	1022.66	-0.114845	-0.245088	-0.136946	0.0269025
RSc1717		esterase signal peptide protein	194.055	241.424	217.74	230.543	196.482	213.512	171.522	203.599	187.56	211.817	168.708	190.262	196.476	171.815	184.145	-0.0282826	-0.194612	-0.241757	-0.186965
RSc1718		ABC transporter ATP-binding protein	118.007	102.642	110.325	124.32	103.256	113.788	75.8323	106.58	91.2062	93.6401	106.789	100.215	70.4957	118.428	94.4618	0.0445952	-0.138661	-0.22395	-0.319145
RSc1719	pgi	glucose-6-phosphate isomerase transmembrane protein	187.998	203.905	195.952	191.736	217.885	204.81	193.775	204.115	198.945	184.015	221.616	202.815	175.259	210.966	193.113	0.0637931	0.0496713	-0.0210551	-0.04192
RSc1720		hypothetical protein	52.83	77.5264	65.1782	12.3451	20.1238	16.2344	40.9794	20.1709	30.5752	12.16	18.4566	15.3083	12.9598	15.7197	14.3397	-2.00533	-2.09008	-2.18437	0.913301
RSc1721		hypothetical protein	225.267	157.249	191.258	230.811	149.056	189.934	109.34	209.492	159.416	265.78	153.266	209.523	240.399	169.795	205.097	-0.0100257	0.131589	0.100786	-0.252698
RSc1722	purL	phosphoribosylformylglycinamidine synthase	200.046	162.636	181.341	341.909	270.985	306.447	224.619	313.195	268.907	284.296	365.439	324.868	247.393	221.472	234.433	0.756932	0.841146	0.370467	-0.18853
RSc1723		putative Type III effector protein	653.819	1563.42	1108.62	10.6396	7.27769	8.95865	722.478	12.7666	367.622	3.40146	7.23343	5.31745	4.37898	7.46378	5.92138	-6.95127	-7.70382	-7.54862	5.3588
RSc1725		hypothetical protein	3644.53	5394.4	4519.47	41.8153	19.508	30.6617	1233.47	22.0965	627.783	27.0985	22.5373	24.8179	51.4644	11.1331	31.2987	-7.20357	-7.50863	-7.1739	4.35576
RSc1726		hypothetical protein	6652.58	8357.01	7504.8	21.4535	16.951	19.2022	2790.62	19.5114	1405.07	14.5685	12.1585	13.3635	16.9233	19.9484	18.4359	-8.61039	-9.13337	-8.66915	6.19322
RSc1727		hypothetical protein	13571.6	16124.4	14848	54.9476	39.3348	47.1412	5981.66	54.0273	3017.84	84.3792	39.4506	61.9149	72.2808	32.1357	52.2082	-8.29906	-7.90577	-8.15178	6.00039
RSc1728		hypothetical protein	748.665	689.456	719.061	12.4357	7.36438	9.90004	156.922	8.00293	82.4625	5.04617	6.0979	5.57203	4.66387	6.95567	5.80977	-6.18253	-7.01177	-6.95149	3.05823
RSc1729		transcription regulator protein	61.2644	51.6338	56.4491	34.5979	35.2503	34.9241	57.4117	40.968	49.1899	30.5424	34.8856	32.714	27.3421	34.0702	30.7062	-0.692728	-0.787042	-0.878423	0.494138
RSc1730		dehydrogenase/reductase oxidoreductase protein	242.038	343.845	292.942	28.2925	31.3301	29.8113	102.15	38.5477	70.3488	30.9714	19.8555	25.4134	35.2209	29.2956	32.2583	-3.29668	-3.52695	-3.18287	1.23867
RSc1731		transmembrane ABC transporter protein	93.3404	155.609	124.475	27.1205	26.0902	26.6054	58.6845	36.1711	47.4278	26.4394	30.5055	28.4725	26.1823	24.3185	25.2504	-2.22606	-2.12821	-2.30147	0.834017
RSc1732		transport system permease transmembrane protein	67.9187	147.169	107.544	26.9457	32.1447	29.5452	57.8741	31.5329	44.7035	29.5478	29.531	29.5394	25.4468	27.1055	26.2762	-1.86393	-1.86421	-2.0331	0.597464
RSc1733		putative lipoprotein signal peptide	361.018	722.686	541.852	106.893	124.148	115.52	289.76	107.337	198.548	186.876	103.288	145.082	170.027	109.796	139.911	-2.22975	-1.90103	-1.95338	0.781343
RSc1734		ABC transporter ATP-binding protein	132.162	326.476	229.319	55.781	44.5713	50.1761	116.36	47.8226	82.0913	47.4004	35.53	41.4652	51.2916	45.7826	48.5371	-2.19228	-2.46738	-2.2402	0.710228
RSc1735		two-component transmembrane sensor kinase transcription regulator protein	10.6765	8.40489	9.54069	12.9378	11.8565	12.3971	5.34866	5.97637	5.66251	6.3275	6.70408	6.51579	4.83517	7.28741	6.06129	0.377842	-0.550154	-0.654469	-1.13049
RSc1736		two-component response regulator transcription regulator protein	30.1328	45.2969	37.7148	33.265	54.4237	43.8443	15.123	31.267	23.195	23.9414	27.7272	25.8343	18.3889	38.4961	28.4425	0.217258	-0.545845	-0.407084	-0.918577
RSc1737		putative transmembrane outer membrane porin signal peptide protein	113.274	67.0411	90.1576	102.14	246.972	174.556	56.931	52.39	54.6605	98.5446	148.613	123.579	90.6424	131.139	110.891	0.95317	0.454911	0.298618	-1.67512
RSc1738		ABC transporter ATP-binding protein	39.8247	34.9986	37.4117	80.7925	91.1837	85.9881	49.0673	64.4084	56.7379	48.6116	112.016	80.3138	35.9847	70.2826	53.1337	1.20065	1.10216	0.506138	-0.599826
RSc1739		putative transmembrane ABC transporter protein	24.3819	17.884	21.133	45.893	44.4722	45.1826	25.6801	38.7778	32.2289	21.1101	43.627	32.3685	17.7737	38.6407	28.2072	1.09627	0.615099	0.416569	-0.48741
RSc1740		putative signal peptide protein	203.656	234.758	219.207	322.191	401.944	362.067	351.749	309.587	330.668	241.395	393.63	317.512	223.725	279.315	251.52	0.723965	0.53452	0.198379	-0.130875
RSc1741		hypothetical protein	65.5435	38.8582	52.2008	59.2338	41.8426	50.5382	36.0012	40.9825	38.4918	32.1422	43.6406	37.8914	30.946	38.2892	34.6176	-0.046699	-0.462203	-0.592568	-0.392821
RSc1742		hypothetical protein	26.5339	28.53	27.532	25.5103	43.8044	34.6574	13.6853	30.4712	22.0783	10.8945	35.9804	23.4375	14.2803	35.079	24.6797	0.332055	-0.232291	-0.157785	-0.650536
RSc1743		hypothetical protein	34.3855	53.1382	43.7618	32.2049	59.4984	45.8516	20.3092	60.9935	40.6514	20.3357	47.7033	34.0195	29.6982	67.7693	48.7338	0.0672999	-0.363312	0.155248	-0.17367
RSc1744		putative isomerase rotamase signal peptide protein	480.761	377.961	429.361	869.434	897.507	883.47	594.145	753.401	673.773	417.642	923.193	670.418	474.388	780.77	627.579	1.04099	0.642869	0.547606	-0.390919
RSc1745		hypothetical protein	70.8864	42.4378	56.6621	88.6073	80.4264	84.5169	37.8172	83.1526	60.4849	61.5479	94.005	77.7764	49.9694	83.0164	66.4929	0.576855	0.456949	0.230816	-0.482664
RSc1746	ispZ	intracellular septation protein A	200.502	149.625	175.064	199.384	172.35	185.867	159.234	161.342	160.288	176.866	197.27	187.068	162.47	154.405	158.438	0.0863923	0.0956845	-0.143964	-0.213604
RSc1747		methionine sulfoxide reductase B	85.1292	139.995	112.562	83.5786	107.124	95.3513	165.873	118.747	142.31	64.6735	119.648	92.1608	77.8976	120.571	99.2343	-0.239397	-0.288497	-0.18181	0.577713
RSc1748		hypothetical protein	71.6736	100.938	86.3058	66.0785	86.5177	76.2981	88.3323	101.264	94.7981	62.4854	85.2939	73.8896	66.8232	85.8741	76.3486	-0.17781	-0.224085	-0.176855	0.313212
RSc1749	alkK	acyl-CoA synthetase	329.66	300.744	315.202	213.961	422.963	318.462	228.086	228.839	228.463	263.178	245.415	254.296	347.045	304.396	325.721	0.0148445	-0.309765	0.0473578	-0.479164
RSc1750	livJ	Leu/Ile/Val-binding precursor signal peptide protein	159.145	102.162	130.654	49.0559	97.6593	73.3576	56.3006	77.7137	67.0071	112.969	99.4289	106.199	122.728	77.1143	99.9211	-0.832727	-0.298976	-0.386884	-0.130631
RSc1751	livH1	putative amino acid transmembrane transmembrane protein	72.2881	35.4594	53.8738	35.8275	33.6679	34.7477	17.1307	36.0152	26.5729	43.9069	32.9339	38.4204	44.9818	26.0703	35.526	-0.632665	-0.48771	-0.600705	-0.386959
RSc1752	livM	amino acid ABC transporter permease	66.04	57.7212	61.8806	36.5565	47.6608	42.1086	30.8456	43.3935	37.1196	39.8632	38.074	38.9686	41.3771	36.6508	39.0139	-0.555371	-0.667175	-0.665497	-0.181937
RSc1753	livG	amino-acid ATP-binding ABC transporter protein	101.489	88.0398	94.7644	56.8041	69.4991	63.1516	55.2912	64.5053	59.8983	73.2136	65.9195	69.5666	72.5792	58.2013	65.3903	-0.585526	-0.445951	-0.53527	-0.0763054
RSc1754	livF	amino-acid ATP-binding ABC transporter protein	101.123	91.8357	96.4794	46.5044	68.1534	57.3289	42.8287	65.8196	54.3241	75.0145	74.2047	74.6096	68.0285	62.1205	65.0745	-0.750958	-0.370859	-0.568128	-0.0776689
RSc1755		transposase	13.6347	13.5321	13.5834	9.46855	9.19314	9.33085	13.7247	11.5511	12.6379	10.2168	4.99981	7.6083	5.30889	8.58543	6.94716	-0.541765	-0.836198	-0.967349	0.437677
RSc1756	pehB	exo-poly-galacturonase signal peptide protein	204.413	131.222	167.817	124.43	300.858	212.644	132.07	385.019	258.544	257.535	205.869	231.702	152.794	159.538	156.166	0.341547	0.465377	-0.103813	0.281972
RSc1757		lysine-specific permease transmembrane protein	43.7301	38.2632	40.9967	42.8662	51.719	47.2926	32.7216	57.0045	44.8631	36.8386	50.4092	43.6239	22.4969	41.5559	32.0264	0.206108	0.0896127	-0.356244	-0.0760868
RSc1758	lysP	lysine-specific permease transmembrane protein	26.6547	19.5133	23.084	28.4333	17.6986	23.066	20.1788	23.7257	21.9522	19.7324	21.1765	20.4545	13.9979	17.187	15.5924	-0.00112852	-0.174478	-0.566046	-0.0713959
RSc1759		trifunctonal enoyl-CoA hydratase/delta3-cis- delta2-trans-enoyl-CoA isomerase/3-hydroxyacyl-CoA dehydrogenase	655.856	554.152	605.004	381.333	988.033	684.683	892.184	571.567	731.875	552.341	563.34	557.841	680.811	557.96	619.386	0.178492	-0.117092	0.0338929	0.0961621
RSc1760	pncA	bifunctional pyrazinamidase/nicotinamidase hydrolase	227.816	150.29	189.053	119.966	227.685	173.826	168.882	133.199	151.041	133.355	135.945	134.65	148.679	136.95	142.815	-0.121151	-0.489577	-0.404648	-0.202704
RSc1761		acetyl-CoA acetyltransferase	559.009	396.06	477.534	283.727	356.115	319.921	452.256	260.277	356.266	368.055	277.218	322.637	381.657	294.339	337.998	-0.577889	-0.565695	-0.49859	0.155241
RSc1762		acyl-CoA dehydrogenase oxidoreductase protein	177.544	142.194	159.869	84.5021	138.868	111.685	182.05	100.265	141.157	109.843	105.01	107.427	121.125	114.558	117.841	-0.517454	-0.57354	-0.440043	0.33787
RSc1763		gluconate 5-dehydrogenase	338.426	325.591	332.009	101.85	247.807	174.828	312.321	146.289	229.305	226.371	199.582	212.976	215.378	201.936	208.657	-0.92528	-0.640526	-0.670087	0.391327
RSc1764		hypothetical protein	249.073	115.298	182.185	132.138	128.408	130.273	116.554	98.5605	107.557	133.102	96.1765	114.639	135.118	105.164	120.141	-0.48387	-0.668307	-0.60068	-0.276433
RSc1765		6-aminohexanoate-dimer hydrolase lipoprotein	80.328	71.1294	75.7287	60.3644	71.3388	65.8516	67.0643	55.1931	61.1287	38.6175	49.8413	44.2294	40.6702	61.3362	51.0032	-0.201622	-0.775834	-0.570252	-0.107369
RSc1766		NADP-dependent oxidoreductase oxidoreductase protein	572.931	382.279	477.605	322.808	316.414	319.611	445.194	230.846	338.02	498.58	243.75	371.165	397.336	235.412	316.374	-0.579501	-0.363757	-0.594187	0.0807915
RSc1767		hypothetical protein	275.589	228.231	251.91	163.383	163.363	163.373	188.975	120.206	154.59	186.591	124.436	155.514	180.033	142.121	161.077	-0.624739	-0.695869	-0.645158	-0.0797179
RSc1768		putative glutathione S-transferase-related protein	189.189	95.8581	142.524	97.6484	66.7981	82.2233	82.5858	54.0812	68.3335	78.8035	54.626	66.7147	81.4372	55.4826	68.4599	-0.793582	-1.09512	-1.05787	-0.266953
RSc1769		hypothetical protein	292.875	244.844	268.86	143.217	186.246	164.732	210.356	128.888	169.622	182.036	129.103	155.57	174.441	142.86	158.651	-0.706736	-0.789293	-0.761	0.0422068
RSc1770		hydrolase protein	313.886	272.83	293.358	107.696	110.941	109.319	246.929	83.7456	165.337	133.952	90.7427	112.347	114.504	96.2852	105.395	-1.42412	-1.3847	-1.47686	0.596875
RSc1771	gbd1	NAD-dependent 4-hydroxybutyrate dehydrogenase oxidoreductase protein	121.486	126.984	124.235	41.7605	84.544	63.1522	91.1471	64.775	77.9611	42.1021	60.1648	51.1334	42.7334	56.9621	49.8478	-0.976166	-1.28073	-1.31747	0.303919
RSc1772		esterase/lipase protein	102.115	149.036	125.576	166.797	267.827	217.312	117.494	244.041	180.767	65.6536	256.157	160.905	73.4368	234.125	153.781	0.791213	0.357657	0.292321	-0.265633
RSc1773		putative thioesterase protein	76.6037	78.604	77.6038	103.745	148.044	125.895	70.5427	94.8379	82.6903	36.2638	103.952	70.1079	48.4811	107.723	78.102	0.698015	-0.146551	0.00923219	-0.606425
RSc1774		hypothetical protein	72.8265	35.1679	53.9972	105.688	105.351	105.519	25.1298	65.5022	45.316	27.6258	92.812	60.2189	35.3239	58.0048	46.6643	0.966553	0.157332	-0.210564	-1.21942
RSc1775		hemagglutinin-related protein	3.65859	3.1889	3.42374	5.86633	3.86726	4.86679	2.91466	4.64207	3.77836	6.28081	4.92217	5.60149	5.91294	6.68929	6.30111	0.507397	0.710235	0.880032	-0.36521
RSc1779		activation/secretion signal peptide protein	5.36785	3.36854	4.3682	14.0256	7.23784	10.6317	4.53679	6.71629	5.62654	6.41789	8.86771	7.6428	4.82623	10.6627	7.74446	1.28327	0.807064	0.826128	-0.918055
RSc1780		putative signal peptide protein	180.617	282.286	231.452	164.719	264.22	214.47	211.774	250.481	231.127	190.117	247.945	219.031	171.427	262.279	216.853	-0.109937	-0.0795748	-0.0939925	0.107916
RSc1781		hypothetical protein	124.264	148.643	136.453	129.378	110.841	120.109	140.388	127.869	134.129	147.412	134.415	140.913	88.7965	159.333	124.065	-0.184059	0.0464004	-0.137316	0.159266
RSc1782		hypothetical protein	291.697	330.039	310.868	267.876	294.441	281.159	341.397	313.367	327.382	257.77	295.438	276.604	239.886	300.232	270.059	-0.144918	-0.16848	-0.203027	0.219591
RSc1783		hypothetical protein	88.0861	88.6465	88.3663	101.154	116.301	108.727	87.6311	125.275	106.453	66.4262	125.094	95.7601	69.9772	124.232	97.1046	0.299149	0.115928	0.136043	-0.0304996
RSc1784	tdk	thymidylate kinase	126.749	94.04	110.394	200.33	160.456	180.393	101.174	171.597	136.386	183.01	181.512	182.261	163.613	132.133	147.873	0.708475	0.723338	0.42169	-0.403453
RSc1785	holB	DNA polymerase III subunit delta'	143.31	114.182	128.746	213.873	162.755	188.314	106.132	160.256	133.194	138.834	161.958	150.396	126.587	149.139	137.863	0.548613	0.224239	0.0987077	-0.499611
RSc1786	pilZ	putative type 4 fimbrial biogenesis protein	574.727	294.45	434.588	720.158	518.906	619.532	297.024	482.649	389.837	614.783	528.587	571.685	535.686	393.029	464.358	0.511529	0.39557	0.0955859	-0.66831
RSc1787		hypothetical protein	196.841	181.677	189.259	296.146	328.997	312.572	265.114	248.482	256.798	207.616	319.151	263.384	224.065	269.438	246.751	0.723824	0.476803	0.382697	-0.283552
RSc1788		aankyrin repeat-containing protein	198.853	187.29	193.072	259.199	265.061	262.13	226.151	214.013	220.082	217.43	288.041	252.736	197.068	227.203	212.136	0.441147	0.388493	0.135851	-0.252241
RSc1789		hypothetical protein	126.332	207.592	166.962	66.8831	94.807	80.8451	148.269	98.2265	123.248	83.179	86.0252	84.6021	76.0406	96.6233	86.332	-1.04629	-0.980754	-0.951553	0.60833
RSc1790		transcription regulator protein	8.36745	14.6336	11.5005	6.97645	12.0357	9.50607	9.24817	10.2521	9.75014	6.31551	13.6234	9.96945	8.00427	17.1743	12.5893	-0.274778	-0.206113	0.130497	0.0365724
RSc1791		solute-binding periplasmic (PBP) ABC transporter protein	34.3809	31.7887	33.0848	34.4052	35.5755	34.9903	34.0106	28.8923	31.4514	31.4838	30.8842	31.184	44.8061	37.646	41.2261	0.0807885	-0.0853626	0.317388	-0.153831
RSc1792		transport system permease transmembrane ABC transporter protein	17.7768	16.1714	16.9741	14.309	13.4635	13.8863	13.2127	11.452	12.3323	9.56118	11.7645	10.6628	11.7949	18.4466	15.1208	-0.289678	-0.670743	-0.166805	-0.171209
RSc1793		ABC transporter permease	11.5009	8.13137	9.81613	10.4963	6.3899	8.4431	7.90086	6.31417	7.10751	8.17152	7.12937	7.65044	6.9069	10.2035	8.5552	-0.217382	-0.359611	-0.198354	-0.248428
RSc1794		ABC transporter ATP-binding protein	40.978	27.309	34.1435	30.9137	17.9197	24.4167	17.2184	36.1514	26.6849	34.5844	19.8222	27.2033	23.6101	19.4095	21.5098	-0.483743	-0.327829	-0.666617	0.128155
RSc1795		hypothetical protein	95.5386	54.4134	74.976	75.7943	37.9036	56.849	27.7578	84.4688	56.1133	70.7724	30.3198	50.5461	53.6715	33.8036	43.7375	-0.399295	-0.568829	-0.777556	-0.0187909
RSc1796		putative N-acetylmuramoyl-L-alanine amidase protein	242.543	191.053	216.798	177.088	118.721	147.904	96.745	298.747	197.746	183.014	68.1114	125.563	205.428	105.826	155.627	-0.551686	-0.787943	-0.478259	0.418983
RSc1797		pyruvate dehydrogenase E1 component alpha subunit oxidoreductase protein	83.6372	94.3086	88.9729	15.9923	13.885	14.9386	51.9905	17.4829	34.7367	21.3449	16.105	18.7249	22.9017	12.37	17.6359	-2.57432	-2.2484	-2.33485	1.21741
RSc1798		putative pyruvate decarboxylase E1 (Beta subunit) oxidoreductase protein	76.7117	67.8852	72.2985	12.2828	9.78807	11.0354	35.3388	13.0235	24.1811	18.3112	14.6798	16.4955	20.4412	7.85844	14.1498	-2.71182	-2.13189	-2.35318	1.13174
RSc1799		branched-chain alpha-keto acid dehydrogenase subunit E2	59.3715	60.6335	60.0025	10.9396	10.6597	10.7996	23.5091	15.4733	19.4912	13.5302	14.4834	14.0068	18.046	9.60492	13.8255	-2.47404	-2.0989	-2.1177	0.851838
RSc1800	ripG4, gala4	Type III effector protein GALA4	80.8508	37.4322	59.1415	24.7514	23.6087	24.1801	31.5953	39.6076	35.6014	35.0714	23.8203	29.4459	26.4027	24.7902	25.5964	-1.29035	-1.00611	-1.20823	0.558119
RSc1801	ripG5, gala5	Type III effector protein GALA5	28.5025	13.8136	21.158	4.69512	6.40846	5.55179	13.6418	8.07525	10.8585	5.66099	6.00319	5.83209	4.3014	7.57459	5.93799	-1.93018	-1.85912	-1.83316	0.967803
RSc1802		putative transcription regulator protein	242.519	213.055	227.787	10.4719	9.06247	9.76718	164.042	15.0925	89.5673	13.5397	8.32853	10.9341	12.3166	8.1373	10.2269	-4.5436	-4.38078	-4.47724	3.19696
RSc1803		hypothetical protein	15.6073	19.8838	17.7456	19.9731	16.5939	18.2835	19.2133	15.1858	17.1996	11.8359	17.2606	14.5482	11.521	16.2221	13.8716	0.043085	-0.286612	-0.355328	-0.0881715
RSc1804		hypothetical protein	6.3716	4.65653	5.51407	4.18995	4.34591	4.26793	3.65068	3.882	3.76634	22.4402	3.20304	12.8216	10.8438	3.46012	7.15196	-0.36958	1.21739	0.375222	-0.180373
RSc1805		putative siderophore-like synthase protein	2.4116	2.22984	2.32072	2.43355	2.0011	2.21732	2.60748	3.56972	3.0886	17.7324	1.70448	9.71844	7.80309	2.62151	5.2123	-0.0657522	2.06615	1.16735	0.478133
RSc1806		polyketide synthase protein	3.97174	3.49563	3.73368	3.69332	5.72489	4.70911	6.45263	4.23912	5.34587	45.6582	4.38681	25.0225	22.6523	6.78604	14.7192	0.334853	2.74455	1.97902	0.182973
RSc1807		putative siderophore receptor protein	5.52771	4.7752	5.15146	4.68355	4.7192	4.70138	6.91867	4.32886	5.62376	50.107	4.66596	27.3865	17.0664	4.125	10.5957	-0.131897	2.41041	1.04043	0.258454
RSc1808		ABC transporter ATP-binding protein	6.55015	4.81643	5.68329	6.13083	4.66647	5.39865	6.98251	4.39169	5.6871	68.592	3.25442	35.9232	19.7459	4.65671	12.2013	-0.0741276	2.66012	1.10224	0.0750945
RSc1809		ABC transporter ATP-binding protein	9.1119	7.84155	8.47673	9.37355	11.1039	10.2387	13.2255	8.54961	10.8876	86.7477	8.33331	47.5405	33.8196	11.5065	22.6631	0.272457	2.48758	1.41876	0.0886439
RSc1810		polyketide synthase protein	13.6867	6.47227	10.0795	22.9022	70.2756	46.5889	126.512	36.6653	81.5887	1225.47	53.048	639.259	688.075	113.466	400.771	2.20856	5.98691	5.31328	0.808382
RSc1811		putative siderophore synthetase protein	12.7519	8.40233	10.5771	18.8516	38.4003	28.626	88.6159	21.7839	55.1999	597.237	31.8673	314.552	367.109	70.0961	218.603	1.43638	4.89428	4.36929	0.947342
RSc1812		hypothetical protein	37.091	37.6742	37.3826	37.4435	95.1122	66.2779	264.082	68.1097	166.096	1811.79	83.3627	947.576	1224.29	193.898	709.094	0.82616	4.6638	4.24554	1.32542
RSc1813		transcription regulator protein	19.6796	10.898	15.2888	20.2469	15.5574	17.9021	56.2516	16.449	36.3503	258.486	17.3457	137.916	139.339	26.8153	83.0772	0.227658	3.17324	2.44198	1.02183
RSc1814		hypothetical protein	17.3373	7.67729	12.5073	18.2319	16.6779	17.4549	10.8677	20.4537	15.6607	26.3607	17.4502	21.9055	18.5981	20.5158	19.557	0.480862	0.80852	0.644912	-0.156483
RSc1815	ripTAL1	Type III effector protein, TAL family	44.6168	27.1284	35.8726	30.2861	34.1592	32.2227	19.9155	38.153	29.0343	36.2339	34.7556	35.4947	39.2555	40.499	39.8773	-0.154807	-0.0152767	0.152684	-0.150319
RSc1816		putative transmembrane protein	223.976	159.608	191.792	16.6322	10.9055	13.7689	147.152	18.465	82.8085	11.6792	10.6203	11.1498	13.6528	13.6865	13.6697	-3.80006	-4.10446	-3.81049	2.58837
RSc1817		putative siderophore biosynthesis oxidoreductase protein	349.325	267.203	308.264	27.8998	25.1474	26.5236	219.22	44.0743	131.647	42.9962	35.5431	39.2696	40.5561	26.7285	33.6423	-3.53882	-2.97268	-3.19582	2.31133
RSc1818	metG2	methionyl-tRNA synthetase	341.09	248.981	295.035	24.9029	20.1571	22.53	185.882	34.5555	110.219	44.966	29.5522	37.2591	37.7958	25.7196	31.7577	-3.71097	-2.98522	-3.21571	2.29045
RSc1819		hypothetical protein	241.141	139.916	190.529	15.0886	18.7994	16.944	90.339	27.6337	58.9864	24.9317	16.8983	20.915	21.5732	20.4391	21.0061	-3.49116	-3.1874	-3.18112	1.79961
RSc1820		hypothetical protein	38.7325	27.1025	32.9175	32.8434	24.8269	28.8351	23.8336	22.1671	23.0004	25.7224	25.898	25.8102	25.1413	31.6648	28.4031	-0.191026	-0.350913	-0.212809	-0.326173
RSc1821		transcription regulator protein	88.8731	72.3302	80.6017	92.9905	91.4909	92.2407	73.53	81.5101	77.52	67.5757	90.7679	79.1718	75.9754	93.7364	84.8559	0.194594	-0.0258227	0.0742056	-0.250834
RSc1822		maleate cis-trans isomerase protein	9.6267	7.3761	8.5014	9.58831	7.49621	8.54226	7.25726	5.13655	6.1969	11.4986	5.06377	8.28119	8.61216	8.3582	8.48518	0.00691737	-0.0378632	-0.00275518	-0.46307
RSc1823		nitrilase protein	7.80701	9.15128	8.47914	6.5664	6.77629	6.67135	9.78024	6.74155	8.26089	7.77281	7.02257	7.39769	8.25185	7.04067	7.64626	-0.345941	-0.196844	-0.149165	0.30832
RSc1824		fumarylacetoacetate hydrolase family protein	17.1046	10.7664	13.9355	12.1599	9.97107	11.0655	14.5767	9.51626	12.0465	20.1415	9.55033	14.8459	13.0887	9.94325	11.516	-0.332698	0.0913012	-0.275128	0.122545
RSc1825		putative dioxygenase oxidoreductase protein	9.54922	8.85301	9.20111	5.47355	5.72821	5.60088	8.95372	6.39976	7.67674	13.108	6.44802	9.77801	8.57309	8.31251	8.4428	-0.716155	0.0877322	-0.124087	0.45484
RSc1826		salicylyl-CoA 5-hydroxylase	3.7847	3.62234	3.70352	2.36642	3.20267	2.78455	3.16241	2.85553	3.00897	5.65204	2.55715	4.10459	5.1385	2.12115	3.62982	-0.411456	0.148343	-0.0289971	0.111828
RSc1827		putative 4-hydroxybenzoyl-COA thioesterase protein	3.43521	3.68894	3.56208	2.94748	3.08645	3.01696	3.36791	5.63669	4.5023	4.0428	3.46314	3.75297	3.9008	1.52073	2.71076	-0.23962	0.0753149	-0.394018	0.577564
RSc1828		putative indolepyruvate oxidoreductase subunit B	4.88606	3.15362	4.01984	4.04906	2.53514	3.2921	2.80082	3.06631	2.93356	3.32751	2.9676	3.14756	3.55733	2.27237	2.91485	-0.28813	-0.352906	-0.463716	-0.166353
RSc1829		putative indolepyruvate ferredoxin alpha subunit oxidoreductase protein	4.92597	5.22813	5.07705	4.82376	4.68306	4.75341	4.07225	3.86888	3.97057	6.30127	4.05812	5.17969	6.74835	4.14749	5.44792	-0.0950276	0.0288767	0.101715	-0.259619
RSc1832		transcription regulator protein	69.7529	54.4536	62.1033	61.4308	116.75	89.0904	27.849	81.8216	54.8353	71.1347	92.0642	81.5994	87.5951	71.8748	79.7349	0.520601	0.393891	0.360543	-0.700165
RSc1833		putative signal peptide protein	7.94052	7.34896	7.64474	7.56669	8.0499	7.80829	5.21779	6.48134	5.84957	10.48	7.18086	8.83043	6.69835	5.80136	6.24986	0.0305401	0.208016	-0.290645	-0.416678
RSc1834		putative transmembrane protein	32.0672	14.8166	23.4419	11.8316	8.65213	10.2419	11.4826	9.86655	10.6746	12.3483	6.63101	9.48965	11.2791	7.23186	9.25548	-1.19461	-1.30466	-1.34071	0.0597002
RSc1835		Cyclase family protein	32.6542	26.9566	29.8054	18.6391	15.4252	17.0322	16.6733	20.5383	18.6058	26.6652	16.5852	21.6252	21.015	16.3415	18.6782	-0.807313	-0.46286	-0.674214	0.127492
RSc1836		flavin reductase domain-containing protein	53.2492	34.459	43.8541	41.4192	28.3293	34.8742	25.7494	36.3411	31.0452	35.021	25.1234	30.0722	37.0265	26.7736	31.9001	-0.33055	-0.544281	-0.459153	-0.16779
RSc1837		putative oxygenase subunit protein	34.0637	30.1305	32.0971	20.9105	20.2572	20.5838	17.9464	29.3638	23.6551	28.2863	14.295	21.2906	24.9718	17.6942	21.333	-0.64093	-0.592223	-0.589356	0.200638
RSc1838		short chain dehydrogenase	23.436	19.0605	21.2482	13.5	12.3051	12.9025	13.9592	15.0323	14.4957	18.9339	8.27991	13.6069	18.5125	11.2447	14.8786	-0.719688	-0.643005	-0.514105	0.167974
RSc1839	ripS4, skwp4	Type III effector protein, SKWP family	14.5851	6.8315	10.7083	30.231	11.6097	20.9203	5.47198	65.8372	35.6546	12.9559	14.062	13.5089	10.8078	16.0403	13.424	0.966178	0.335186	0.326091	0.769181
RSc1840		putative aminotransferase protein	3.37017	2.82582	3.098	4.31982	6.82076	5.57029	3.51417	4.0476	3.78089	5.86564	7.14795	6.5068	5.60973	9.31852	7.46412	0.846418	1.07061	1.26864	-0.559028
RSc1843		probable transposase protein	23.5092	22.8402	23.1747	13.8828	13.3816	13.6322	19.4318	12.9835	16.2077	19.5539	11.0462	15.3	25.8677	13.292	19.5799	-0.765532	-0.599014	-0.243181	0.249657
RSc1848		hypothetical protein	93.0303	89.3877	91.209	158.332	84.1952	121.264	156.725	112.718	134.721	147.604	102.498	125.051	203.324	51.8299	127.577	0.410898	0.455269	0.48412	0.151834
RSc1849		putative transcription regulator protein	32.6439	23.5783	28.1111	34.9734	36.4893	35.7313	46.6057	28.083	37.3443	36.1966	29.3092	32.7529	42.4685	22.4527	32.4606	0.346051	0.220483	0.20755	0.0636996
RSc1850		hypothetical protein	30.197	23.347	26.772	23.931	21.5097	22.7203	34.8659	19.1648	27.0154	30.9815	23.3091	27.1453	41.3461	16.5823	28.9642	-0.23674	0.0199775	0.113546	0.249794
RSc1851		putative transcription regulator protein	235.75	151.126	193.438	373.704	199.228	286.466	300.094	188.976	244.535	400.864	228.546	314.705	396.386	166.083	281.235	0.566493	0.702129	0.539902	-0.228323
RSc1852		multidrug resistance transmembrane protein	11.9045	9.22445	10.5645	18.6823	15.8987	17.2905	13.8449	12.1879	13.0164	19.5316	16.7409	18.1363	17.0728	21.2336	19.1532	0.710759	0.779655	0.858364	-0.409649
RSc1853		multidrug resistance transmembrane protein	6.88495	7.78142	7.33319	7.40453	8.88146	8.143	7.0202	7.68731	7.35375	9.22799	7.51855	8.37327	12.281	7.22101	9.751	0.15112	0.191351	0.411111	-0.147078
RSc1854		putative outer membrane multidrug resistance lipoprotein	11.8649	12.9563	12.4106	13.4719	17.7562	15.614	16.3831	13.6953	15.0392	16.6262	14.2667	15.4465	22.1521	12.855	17.5036	0.331272	0.315702	0.496075	-0.054117
RSc1855		hypothetical protein	1.89533	5.32105	3.60819	1.78235	0.876429	1.32939	0.970349	1.64254	1.30644	0.778213	1.0062	0.892207	0	0.895587	0.447794	-1.44051	-2.01583	-3.01037	-0.025118
RSc1856		signal peptide protein	732.567	982.281	857.424	124.862	93.2556	109.059	454.126	192.101	323.113	37.0967	97.0277	67.0622	33.818	73.8473	53.8327	-2.9749	-3.67644	-3.99346	1.56693
RSc1857		putative transcription regulator protein	79.0607	86.7124	82.8865	56.6294	64.0344	60.3319	72.1246	58.153	65.1388	97.4501	65.5195	81.4848	80.7104	66.2008	73.4556	-0.458217	-0.024607	-0.174266	0.110596
RSc1858	cyoA2	transmembrane cytochrome O ubiquinol oxidase subunit II	9.43084	8.0687	8.74977	6.94761	5.46196	6.20479	8.84784	5.71248	7.28016	8.94585	6.6409	7.79338	7.27179	8.2719	7.77185	-0.495864	-0.166997	-0.170988	0.230589
RSc1859	cyoB2	transmembrane cytochrome O ubiquinol oxidase subunit I	12.522	12.0708	12.2964	11.2857	10.473	10.8794	9.89414	9.62249	9.75831	12.4813	8.57481	10.5281	10.7749	9.83817	10.3065	-0.176644	-0.223997	-0.254677	-0.156888
RSc1860	cyoC2	transmembrane cytochrome O ubiquinol oxidase (subunit III) oxidoreductase protein	9.55043	6.91979	8.23511	11.4333	8.47548	9.95439	8.43579	6.70332	7.56956	10.855	7.63438	9.24469	7.9244	9.10398	8.51419	0.273545	0.166837	0.0480814	-0.395124
RSc1861	cyoD2	transmembrane cytochrome O ubiquinol oxidase subunit IV	6.02905	4.8722	5.45063	10.0136	3.24838	6.63099	6.38056	5.87378	6.12717	8.92011	8.8371	8.87861	6.23193	8.27024	7.25108	0.282803	0.703911	0.411775	-0.114003
RSc1862	cysI2	sulfite reductase oxidoreductase protein	15.6209	18.4664	17.0436	14.1301	12.4275	13.2788	17.6033	11.4982	14.5508	18.1233	10.9453	14.5343	16.4548	13.8253	15.14	-0.36011	-0.229773	-0.170864	0.131969
RSc1863		hypothetical protein	45.2221	28.7757	36.9989	34.593	25.4825	30.0378	28.0736	27.2814	27.6775	43.5961	22.4914	33.0438	35.681	21.0489	28.365	-0.300706	-0.163105	-0.383373	-0.118063
RSc1872	dnaQ	DNA polymerase III subunit epsilon	235.317	157.322	196.32	258.683	169.974	214.328	160.506	159.25	159.878	205.663	182.332	193.998	159.786	148.455	154.12	0.12662	-0.0171654	-0.349145	-0.422852
RSc1873	purU	formyltetrahydrofolate deformylase	199.631	206.534	203.082	215.209	261.915	238.562	273.035	234.779	253.907	128.46	275.691	202.075	123.529	251.253	187.391	0.232298	-0.00717151	-0.116014	0.0899359
RSc1874		hypothetical protein	114.951	124.093	119.522	56.4442	37.0649	46.7546	99.996	38.5755	69.2857	31.9733	38.7935	35.3834	26.9817	47.6279	37.3048	-1.3541	-1.75613	-1.67984	0.567452
RSc1875		hypothetical protein	614.745	524.139	569.442	581.787	393.939	487.863	500.728	402.61	451.669	501.943	457.038	479.49	432.588	355.45	394.019	-0.223073	-0.248047	-0.531284	-0.11121
RSc1876		hypothetical protein	256.035	302.608	279.322	331.365	359.852	345.608	242.953	347.499	295.226	272.474	407.974	340.224	217.704	271.872	244.788	0.307212	0.284558	-0.190394	-0.227319
RSc1877		putative aspartyl/asparaginyl BETA-hydroxylase transmembrane protein	407.892	408.607	408.25	390.271	392.531	391.401	406.792	440.978	423.885	383.596	515.79	449.693	383.754	394.952	389.353	-0.0608037	0.139489	-0.0683724	0.115025
RSc1878		putative lipoprotein	2073.86	2442.83	2258.35	603.449	366.711	485.08	1225.38	561.18	893.28	486.376	298.316	392.346	457.42	362.351	409.885	-2.21897	-2.52507	-2.46197	0.88089
RSc1879		putative amino acids-binding transmembrane protein	143.613	134.075	138.844	122.197	78.7486	100.473	206.041	95.7402	150.891	107.231	103.111	105.171	124.631	69.1716	96.9013	-0.46666	-0.400728	-0.518877	0.586698
RSc1880		transcription regulator protein	16.3071	24.2276	20.2674	18.2313	33.5679	25.8996	30.8861	27.0627	28.9744	15.0886	29.0108	22.0497	13.7012	20.5974	17.1493	0.353772	0.121602	-0.241008	0.161849
RSc1881		putative transmembrane oxidoreductase protein	9.60565	5.82898	7.71732	10.4075	11.252	10.8298	9.23958	9.50934	9.37446	11.0336	12.8634	11.9485	7.51931	7.58866	7.55398	0.488829	0.630659	-0.0308611	-0.208192
RSc1882	dppB2	peptide ABC transporter transmembrane protein	5.30385	6.77292	6.03838	6.34904	9.43128	7.89016	6.96167	7.51385	7.23776	11.984	9.47642	10.7302	6.33233	7.11988	6.72611	0.385892	0.829444	0.155609	-0.124511
RSc1883	dppC2	peptide ABC transporter transmembrane protein	9.45033	5.77609	7.61321	6.92329	10.3555	8.6394	7.90488	8.29521	8.10005	11.3384	12.9875	12.163	7.31397	9.12006	8.21701	0.182425	0.675916	0.11011	-0.0930004
RSc1884	dppD2	oligopeptide ATP-binding ABC transporter protein	10.1435	7.76042	8.95196	9.24417	16.8322	13.0382	8.60261	11.0098	9.80621	15.8932	15.9337	15.9135	8.64918	11.6474	10.1483	0.542468	0.829971	0.180961	-0.410976
RSc1885	dppF2	oligopeptide ATP-binding ABC transporter protein	7.69708	7.89894	7.79801	7.79393	9.12296	8.45845	11.6732	9.37489	10.524	9.34058	12.5919	10.9662	7.56937	8.1093	7.83934	0.117286	0.491891	0.00762527	0.315225
RSc1886	dppA2	periplasmic dipeptide transport protein precursor	15.497	13.6523	14.5747	17.579	29.7561	23.6675	26.3361	16.3967	21.3664	40.5984	41.2787	40.9385	33.4339	21.756	27.595	0.699449	1.49	0.920943	-0.147567
RSc1887		putative acyl coenzyme A thioester hydrolase protein	10.2863	10.1105	10.1984	8.12786	19.1694	13.6486	12.0098	12.0216	12.0157	15.1539	22.2281	18.691	10.2564	15.8235	13.0399	0.420413	0.874001	0.354596	-0.183835
RSc1888		hypothetical protein	33.712	22.8368	28.2744	19.5092	36.8867	28.1979	26.9954	22.4062	24.7008	49.8924	38.0486	43.9705	29.7415	26.3548	28.0481	-0.00390613	0.63704	-0.0115908	-0.191033
RSc1889	iorB2	transmembrane isoquinoline 1-oxidoreductase subunit beta oxidoreductase protein	76.3466	61.4018	68.8742	38.7635	60.702	49.7327	32.0052	51.8778	41.9415	42.0676	55.1197	48.5936	44.0309	42.1057	43.0683	-0.469767	-0.503196	-0.677337	-0.245818
RSc1890	iorA2	isoquinoline 1-oxidoreductase alpha subunit	138.25	198.066	168.158	81.5211	166.631	124.076	91.5543	138.607	115.081	106.322	149.426	127.874	124.174	132.259	128.216	-0.438593	-0.395094	-0.391235	-0.108579
RSc1891		hypothetical protein	21.9272	23.7988	22.863	10.3577	7.81845	9.08807	23.4858	10.5209	17.0034	17.5143	10.108	13.8111	9.64641	14.4528	12.0496	-1.33097	-0.727181	-0.924029	0.903772
RSc1892		two-component system response regulator transcription regulator protein	407.799	707.816	557.808	29.4537	13.8519	21.6528	524.935	27.6185	276.277	20.4524	11.0125	15.7325	16.5267	16.0033	16.265	-4.68714	-5.14795	-5.09992	3.67349
RSc1893		hypothetical protein	118.418	132.597	125.508	129.124	135.813	132.469	114.012	134.704	124.358	144.267	132.261	138.264	122.213	140.672	131.442	0.0778758	0.139652	0.0666582	-0.09115
RSc1894		methyl-accepting chemotaxis transducer transmembrane protein	25.699	14.7684	20.2337	48.5588	29.5886	39.0737	13.2985	45.0379	29.1682	21.3941	22.3002	21.8471	8.91833	23.5144	16.2164	0.949438	0.110685	-0.31931	-0.421802
RSc1895		putative transcription regulator protein	410.448	186.861	298.654	122.451	38.2701	80.3605	155.203	102.824	129.013	140.35	61.6458	100.998	115.319	40.1194	77.7192	-1.89392	-1.56415	-1.94213	0.682963
RSc1896		putative integrase prophage protein	43.6607	33.8021	38.7314	31.7777	23.3953	27.5865	35.4553	25.7127	30.584	32.3827	26.6043	29.4935	39.9447	25.8622	32.9034	-0.489541	-0.393107	-0.235265	0.148815
RSc1897		hypothetical protein	818.76	3365.78	2092.27	337.294	1088.93	713.112	1842.96	1201.19	1522.08	576.591	1631.76	1104.18	796.196	1097.06	946.628	-1.55287	-0.9221	-1.1442	1.09384
RSc1898		phage-like protein	15.7695	12.3789	14.0742	16.7504	9.87702	13.3137	9.07983	7.69648	8.38815	11.676	8.84241	10.2592	11.6446	13.4888	12.5667	-0.0801403	-0.456134	-0.163447	-0.666487
RSc1899		hypothetical protein	10.435	11.8289	11.1319	20.7868	3.25078	12.0188	10.485	11.1476	10.8163	4.61766	6.23912	5.42839	9.61287	23.0228	16.3178	0.110585	-1.03611	0.551743	-0.152085
RSc1900		hypothetical protein	2.99004	1.66057	2.32531	6.30097	3.41945	4.86021	6.24899	0	3.1245	2.54197	0	1.27099	3.45328	3.52965	3.49146	1.0636	-0.871473	0.586413	-0.637396
RSc1907		putative DNA-binding repressor transcription regulator protein	50.6092	59.1259	54.8676	46.4015	39.4866	42.9441	41.7019	37.6429	39.6724	25.2065	41.8364	33.5215	36.4173	45.1951	40.8062	-0.353495	-0.710869	-0.427165	-0.114323
RSc1908		signal peptide protein	993.886	1245.96	1119.92	177.403	113.55	145.476	538.375	168.773	353.574	92.0505	189.721	140.886	150.71	158.172	154.441	-2.94454	-2.9908	-2.85827	1.28123
RSc1910		hypothetical protein	3990.51	3669.88	3830.2	46.9417	40.535	43.7383	1720.22	60.8535	890.537	36.7047	45.6943	41.1995	42.4528	58.9656	50.7092	-6.45238	-6.53865	-6.23903	4.3477
RSc1911		putative DNA-methyltransferase protein	17.7313	24.805	21.2681	8.49426	5.01364	6.75395	13.8276	3.3374	8.5825	2.4841	6.98027	4.73219	2.46314	9.00215	5.73264	-1.65489	-2.16812	-1.89142	0.345666
RSc1912		phage-related protein	6.37488	5.00313	5.689	6.4239	6.91944	6.67167	5.18337	5.51261	5.34799	10.0329	5.04783	7.54036	8.31274	8.96092	8.63683	0.229872	0.406458	0.602326	-0.319051
RSc1913		phage-like tail protein	2.99951	1.88053	2.44002	3.68074	3.14312	3.41193	4.50333	5.08785	4.79559	4.62008	3.53005	4.07507	4.24817	4.50101	4.37459	0.483695	0.73993	0.842255	0.49112
RSc1914		phage-related tail transmembrane protein	3.10622	3.23406	3.17014	3.43889	1.98258	2.71073	2.17095	2.23849	2.20472	2.73377	2.75556	2.74466	2.91267	3.88377	3.39822	-0.225862	-0.207916	0.100233	-0.298089
RSc1916		phage-related protein	9.6658	13.3127	11.4893	14.4762	11.077	12.7766	9.96351	8.46906	9.21628	9.75448	12.4873	11.1209	13.7462	16.6981	15.2221	0.153219	-0.0470124	0.405888	-0.471247
RSc1917		phage major tail tube-like protein	18.0138	19.9216	18.9677	17.8988	12.4881	15.1935	18.2157	15.6349	16.9253	14.7815	13.7973	14.2894	19.4461	26.0435	22.7448	-0.320095	-0.408599	0.261992	0.155732
RSc1918		phage tail sheath-like protein	2.18984	3.37397	2.78191	1.93545	1.74483	1.84014	1.97073	1.76381	1.86727	2.03033	2.65601	2.34317	2.3632	7.5251	4.94415	-0.596258	-0.247612	0.829649	0.021115
RSc1919		hypothetical protein	5.60183	4.85637	5.2291	4.55221	4.45358	4.50289	2.44481	3.65916	3.05199	4.67363	4.55981	4.61672	5.30884	3.27229	4.29056	-0.21571	-0.179694	-0.285395	-0.561105
RSc1920		putative tail fiber assembly-like protein	5.30424	2.24718	3.77571	4.43955	2.39117	3.41536	2.05725	2.35836	2.2078	1.93496	3.11362	2.52429	1.9094	3.90465	2.90702	-0.14471	-0.58087	-0.377204	-0.629425
RSc1921		putative tail fiber-related protein	8.21248	5.6645	6.93849	6.00703	5.41877	5.7129	3.59829	4.46741	4.03285	6.72786	5.11227	5.92006	6.5627	7.16666	6.86468	-0.280398	-0.229009	-0.0154293	-0.502424
RSc1922		tail formation-like protein	2.00507	1.38069	1.69288	1.96531	1.80578	1.88555	0.991902	0.976371	0.984136	1.16382	1.58589	1.37486	0.958403	2.59353	1.77597	0.155502	-0.3002	0.0691247	-0.938051
RSc1923		baseplate assembly-like protein	5.42052	3.92786	4.67419	3.986	2.68217	3.33408	3.37608	3.66163	3.51886	3.81996	2.72666	3.27331	4.37689	5.51827	4.94758	-0.487425	-0.513966	0.0820067	0.0778152
RSc1924		phage baseplate assembly-like protein	11.5185	3.39454	7.45652	4.19614	3.13595	3.66604	3.08258	3.54768	3.31513	3.27797	7.42909	5.35353	5.88246	3.29836	4.59041	-1.02428	-0.478012	-0.699879	-0.145159
RSc1925		phage baseplate assembly-like protein	12.6033	16.4148	14.5091	12.709	11.4796	12.0943	12.5641	14.1574	13.3607	8.29219	16.4356	12.3639	8.3518	27.5733	17.9626	-0.262626	-0.23082	0.308039	0.143674
RSc1929		tail completion-like protein	90.8328	52.128	71.4804	27.483	25.338	26.4105	38.5817	26.9723	32.777	42.2658	24.1044	33.1851	38.8633	33.3172	36.0902	-1.43644	-1.10701	-0.985939	0.311572
RSc1930		signal peptide protein	10.2088	5.78464	7.99672	7.59886	3.9838	5.79133	7.251	4.42076	5.83588	5.94204	6.59707	6.26956	7.32108	9.88524	8.60316	-0.465514	-0.351045	0.105458	0.0110555
RSc1931		putative phage-related protein (hydrolase)	8.60654	10.4013	9.50392	7.02252	6.1184	6.57046	8.1476	6.14006	7.14383	8.3766	6.52038	7.44849	9.04991	11.9003	10.4751	-0.532528	-0.351575	0.14037	0.120703
RSc1932		putative phage-related transmembrane protein	0.842945	1.8308	1.33687	0.390924	0.75876	0.574842	0	0.357328	0.178664	0	0.429307	0.214653	0	0.795819	0.39791	-1.21762	-2.63878	-1.74835	-1.68592
RSc1933		phage-like transmembrane protein	1.07331	0.288628	0.680969	0.247186	0	0.123593	0.300955	0	0.150477	1.03692	0.541704	0.789312	0.252894	1.2706	0.761747	-2.46199	0.213007	0.161723	0.283951
RSc1934		bacteriophage protein	3.47833	11.8289	7.65362	3.28212	6.50155	4.89184	2.33001	3.04026	2.68513	3.69413	2.49565	3.09489	3.20429	15.3485	9.27639	-0.645766	-1.30625	0.277423	-0.865381
RSc1935		bacteriophage protein	2.66911	3.08419	2.87665	1.88502	1.1074	1.49621	1.40112	2.26752	1.83432	0.813061	2.06871	1.44089	2.72724	3.11992	2.92358	-0.943077	-0.997434	0.0233464	0.293933
RSc1936		bacteriophage protein	4.8894	3.11539	4.00239	3.50893	2.62347	3.0662	3.11093	2.08629	2.59861	3.94696	2.92887	3.43791	4.57833	8.22394	6.40114	-0.384412	-0.21933	0.677464	-0.238712
RSc1937		bacteriophage protein	18.2559	20.6664	19.4611	12.877	15.9271	14.402	18.732	12.6081	15.67	19.8814	14.7528	17.3171	21.4299	31.9439	26.6869	-0.434323	-0.1684	0.455535	0.121736
RSc1938		bacteriophage protein	11.559	10.5122	11.0356	10.1939	6.25603	8.22496	7.98538	7.6532	7.81929	12.1784	7.9472	10.0628	10.7454	13.0738	11.9096	-0.424084	-0.133133	0.10996	-0.0729719
RSc1939		probable terminase (atpase subunit) related protein	1.24947	0.616271	0.932871	0.961823	0.477623	0.719723	0.624642	0.658606	0.641624	0.406885	0.531596	0.46924	0.464988	0.783167	0.624077	-0.374235	-0.991349	-0.579952	-0.165714
RSc1940		terminase (ATPase subunit) related protein	2.33005	3.84005	3.08505	3.80269	2.11257	2.95763	2.48276	3.47624	2.9795	6.66605	2.40479	4.53542	4.31911	4.94825	4.63368	-0.0608523	0.555942	0.586865	0.0106287
RSc1941		bacteriophage protein	3.6047	1.66265	2.63367	2.63983	1.27625	1.95804	2.40848	2.05589	2.23219	1.92572	1.13752	1.53162	1.90939	2.30055	2.10497	-0.427667	-0.782019	-0.323278	0.189046
RSc1942		hypothetical protein	15.7068	10.0334	12.8701	6.56666	3.2659	4.91628	8.53579	3.71657	6.12618	6.49748	3.50591	5.00169	6.76214	3.79825	5.28019	-1.38838	-1.36353	-1.28536	0.317421
RSc1943		hypothetical protein	45.2806	55.1422	50.2114	13.6567	12.3359	12.9963	40.3544	16.2257	28.2901	12.2312	16.1192	14.1752	13.7494	18.8207	16.285	-1.94991	-1.82465	-1.62447	1.12219
RSc1944		putative VGR-related protein	86.0329	88.341	87.1869	10.3043	11.0781	10.6912	74.302	17.0819	45.692	13.0896	9.43412	11.2619	11.0549	13.8708	12.4628	-3.02769	-2.95267	-2.80648	2.09552
RSc1950		methyl-accepting chemotaxis transducer transmembrane protein	22.085	15.4368	18.7609	11.8611	6.90552	9.38331	11.2841	8.8357	10.0599	12.1068	9.28336	10.6951	7.75399	8.98096	8.36747	-0.99956	-0.810782	-1.16486	0.100447
RSc1951		solute:Na+ symporter permease transmembrane protein	47.0018	27.4682	37.235	26.5515	16.7346	21.6431	20.3654	15.3694	17.8674	25.1518	17.4077	21.2797	19.0741	16.1173	17.5957	-0.782756	-0.807178	-1.08144	-0.276574
RSc1952		acetyl-CoA synthetase	509.99	537.217	523.603	261.225	327.874	294.55	420.53	280.686	350.608	412.684	274.896	343.79	394.549	256.328	325.438	-0.829965	-0.606947	-0.68609	0.251349
RSc1953		hypothetical protein	31.2312	22.2935	26.7624	31.9654	28.3293	30.1473	18.5911	23.4201	21.0056	15.5957	25.3809	20.4883	18.1686	23.5559	20.8623	0.171826	-0.385405	-0.35931	-0.521257
RSc1954		hypothetical protein	188.658	173.898	181.278	192.518	251.663	222.091	192.263	209.617	200.94	168.65	287.757	228.204	169.819	241.463	205.641	0.292944	0.332117	0.181924	-0.144383
RSc1955	fumA	fumarate hydratase protein	275.141	277.889	276.515	546.287	614.606	580.447	328.47	608.447	468.459	47.2491	630.578	338.914	77.5758	467.535	272.555	1.06981	0.29356	-0.0208082	-0.309242
RSc1956		glutamate racemase	38.5825	19.8607	29.2216	61.8015	39.0098	50.4056	15.9965	41.4287	28.7126	12.2826	43.6114	27.947	9.62527	31.6742	20.6497	0.78655	-0.0643417	-0.500912	-0.811901
RSc1957		putative glutamate symport transmembrane protein	253.514	203.162	228.338	477.072	335.891	406.481	300.872	272.99	286.931	538.726	430.707	484.716	360.38	267.795	314.087	0.832019	1.08597	0.459996	-0.502486
RSc1958		hypothetical protein	130.453	155.486	142.969	152.703	160.622	156.663	123.469	150.791	137.13	155.777	157.53	156.654	164.19	136.186	150.188	0.131952	0.13187	0.0710621	-0.192116
RSc1959		hypothetical protein	209.839	249.99	229.915	178.52	208.654	193.587	172.811	168.214	170.512	285.224	193.394	239.309	316.258	188.139	252.198	-0.248115	0.0577772	0.133462	-0.183105
RSc1960		putative transcriptional regulatory DNA-binding transcription regulator protein	69.9937	162.991	116.492	104.106	135.918	120.012	132.478	128.447	130.463	123.032	104.286	113.659	135.588	92.3124	113.95	0.0429435	-0.0355233	-0.0318318	0.120457
RSc1961		putative ATPase protein	80.4688	74.9768	77.7228	59.6838	38.184	48.9339	66.7904	44.4002	55.5953	67.4325	36.1548	51.7936	79.3015	37.419	58.3603	-0.667504	-0.585563	-0.413352	0.184129
RSc1962		putative transmembrane protein	58.923	19.6979	39.3105	65.7874	59.6446	62.716	81.3674	38.8102	60.0888	309.214	29.8449	169.529	193.842	60.6143	127.228	0.673921	2.10855	1.69443	-0.0617374
RSc1963	tonB	TONB transmembrane protein	103.534	95.6012	99.5676	198.519	238.529	218.524	219.253	215.262	217.257	458.849	307.406	383.127	391.004	385.521	388.263	1.13404	1.94408	1.96328	-0.00838575
RSc1964	exbB1	biopolymer transport transmembrane protein	442.035	182.001	312.018	782.296	545.259	663.778	976.623	481.509	729.066	3074.69	810.347	1942.52	2563	873.822	1718.41	1.08907	2.63823	2.46137	0.13535
RSc1965	exbD1	biopolymer transport transmembrane protein	309.034	221.234	265.134	583.392	538.812	561.102	1237.41	466.779	852.095	1817.3	800.213	1308.76	1373.65	1066.16	1219.91	1.08154	2.3034	2.20198	0.60275
RSc1966	hemP	putative hemin uptake protein	295.79	319.294	307.542	467.757	766.603	617.18	818.291	798.58	808.436	1278.57	936.1	1107.34	998.307	1257.78	1128.04	1.00491	1.84824	1.87497	0.389441
RSc1967	glcG	GLCG protein	1041.24	894.952	968.096	545.262	423.751	484.506	504.97	383.606	444.288	285.568	453.384	369.476	252.707	338.631	295.669	-0.998634	-1.38967	-1.71117	-0.125021
RSc1968		hypothetical protein	67.0541	57.1394	62.0968	33.5507	24.8187	29.1847	38.6663	30.08	34.3731	21.8615	26.3477	24.1046	24.0755	28.1579	26.1167	-1.08931	-1.36521	-1.24955	0.23607
RSc1969		hypothetical protein	659.325	1281.05	970.188	526.067	544.21	535.139	617.196	830.119	723.658	1023.3	510.041	766.67	1414.53	483.691	949.111	-0.858351	-0.339657	-0.0316875	0.435395
RSc1970		hypothetical protein	50.1292	34.3136	42.2214	18.0675	7.06507	12.5663	10.4498	7.29438	8.87209	13.707	9.69994	11.7035	13.5344	11.6542	12.5943	-1.74842	-1.85104	-1.7452	-0.502212
RSc1972	phaP	putative phasin protein	513.656	309.89	411.773	239.691	132.358	186.024	178.093	151.335	164.714	288.234	107.242	197.738	310.778	125.954	218.366	-1.14636	-1.05826	-0.915101	-0.175529
RSc1973	osmB1	putative osmotically inducible lipoprotein B1 transmembrane	989.824	1370.79	1180.31	249.439	199.043	224.241	548.444	251.675	400.059	98.6817	177.278	137.98	212.691	345.637	279.164	-2.39604	-3.09663	-2.07998	0.835165
RSc1974		lipooligosaccharide transporter ATP-binding subunit	242.389	369.315	305.852	201.763	335.174	268.469	359.277	345.318	352.298	155.058	313.951	234.505	159.505	257.926	208.715	-0.188081	-0.383218	-0.551296	0.392041
RSc1975		putative transmembrane permease ABC transporter protein	176.52	82.5265	129.523	152.883	87.9601	120.422	100.124	90.2028	95.1634	125.646	96.8325	111.239	120.177	66.9332	93.5551	-0.105117	-0.219545	-0.469323	-0.339615
RSc1976	purF	amidophosphoribosyltransferase	350.025	281.402	315.713	644.026	554.017	599.022	433.488	476.524	455.006	498.088	554.708	526.398	539.973	420.767	480.37	0.923992	0.737538	0.60553	-0.396722
RSc1977	cvpA	colicin V production transmembrane protein	120.877	118.606	119.742	147.641	111.662	129.651	105.259	116.286	110.773	128.899	121.963	125.431	97.1108	107.665	102.388	0.114716	0.0669707	-0.225878	-0.227039
RSc1978		hypothetical protein	142.986	129.912	136.449	194.574	147.621	171.098	90.061	145.383	117.722	101.2	159.002	130.101	85.2338	120.665	102.949	0.326457	-0.0687298	-0.406426	-0.539435
RSc1979	folC	bifunctional folylpolyglutamate synthase/dihydrofolate synthase	82.0236	63.9759	72.9998	143.31	125.761	134.536	66.97	124.265	95.6175	107.581	137.836	122.709	96.4785	111.88	104.179	0.882023	0.749272	0.513105	-0.49264
RSc1980	accD	acetyl-CoA carboxylase subunit beta	759.361	1049.68	904.521	904.888	1096.19	1000.54	1102.13	1148.81	1125.47	863.705	1280.31	1072.01	861.205	1134.19	997.697	0.145552	0.24509	0.141449	0.16975
RSc1981	trpA	tryptophan synthase subunit alpha	115.522	69.3365	92.4292	211.425	156.321	183.873	66.439	155.749	111.094	136.9	172.758	154.829	125.212	132.548	128.88	0.992288	0.744254	0.479607	-0.726929
RSc1982		DNA-methyltransferase (DNA-modification methylase) protein	95.5049	65.4807	80.4928	186.202	133.278	159.74	80.3926	151.58	115.986	99.01	151.109	125.06	88.7114	127.116	107.914	0.988794	0.635683	0.422946	-0.461771
RSc1983	trpB	tryptophan synthase subunit beta	200.031	144.886	172.459	389.797	293.943	341.87	186.832	338.313	262.572	149.093	280.261	214.677	196.443	259.864	228.154	0.987199	0.315918	0.403756	-0.380732
RSc1984	trpF	N-(5'-phosphoribosyl)anthranilate isomerase	174.156	164.201	169.178	175.653	160.943	168.298	153.227	169.135	161.181	152.469	172.305	162.387	141.453	151.872	146.663	-0.0075282	-0.0591101	-0.206046	-0.0623363
RSc1985	truA	tRNA pseudouridine synthase A	46.1986	43.6347	44.9167	50.1522	41.9365	46.0444	36.4401	40.0527	38.2464	29.0658	47.1773	38.1215	25.1907	44.2456	34.7182	0.0357738	-0.236644	-0.37156	-0.2677
RSc1986		hypothetical protein	756.525	591.853	674.189	998.752	660.475	829.613	603.453	611.507	607.48	654.784	595.318	625.051	675.757	510.014	592.885	0.299286	-0.109179	-0.1854	-0.449602
RSc1987	asd	aspartate-semialdehyde dehydrogenase	436.223	444.844	440.534	742.022	994.648	868.335	554.549	679.764	617.157	1180.11	1274	1227.05	949.458	765.046	857.252	0.979	1.47788	0.960468	-0.492615
RSc1988	leuB1	3-isopropylmalate dehydrogenase	362.147	326.326	344.236	467.678	407.546	437.612	224.715	442.059	333.387	226.109	585.15	405.63	165.529	321.688	243.608	0.346252	0.236763	-0.498836	-0.392454
RSc1989	leuD	isopropylmalate isomerase small subunit	509.912	528.615	519.264	583.073	411.613	497.343	366.84	477.91	422.375	263.579	543.227	403.403	265.889	371.268	318.578	-0.0622256	-0.364245	-0.704818	-0.235717
RSc1990	leuC	isopropylmalate isomerase large subunit	366.734	371.036	368.885	494.053	361.892	427.972	216.259	434.558	325.409	172.142	451.439	311.791	134.412	274.136	204.274	0.214347	-0.242594	-0.852666	-0.395266
RSc1991	gltA	type II citrate synthase	1155.28	1279.21	1217.24	2299.22	2325.64	2312.43	1275.61	2087.1	1681.36	1756.98	2837.55	2297.27	1662.7	1942.25	1802.47	0.92579	0.916298	0.56636	-0.459785
RSc1992		hypothetical protein	194.31	114.451	154.38	315.886	181.904	248.895	123.657	151.819	137.738	103.488	177.465	140.476	100.595	149.48	125.037	0.689047	-0.136162	-0.30413	-0.853611
RSc1993	sdhB	succinate dehydrogenase iron-sulfur subunit	850.097	1117.38	983.739	1562.52	1620.11	1591.32	1069.56	1722.27	1395.91	503.256	1913.26	1208.26	595.946	1481.47	1038.71	0.693873	0.296582	0.0784434	-0.189008
RSc1994	sdhA	succinate dehydrogenase flavoprotein subunit	780.475	987.357	883.916	1420.09	1498.88	1459.49	866.58	1672.92	1269.75	553.202	1754.88	1154.04	615.366	1316.8	966.083	0.723478	0.384713	0.128238	-0.200915
RSc1995	sdhD	putative transmembrane succinate dehydrogenase (hydrophobic membrane anchor subunit) oxidoreductase protein	870.236	736.372	803.304	1299.56	777.244	1038.4	529.269	903.232	716.25	291.34	970.812	631.076	340.221	934.143	637.182	0.370347	-0.348132	-0.334241	-0.535829
RSc1996	sdhC	putative transmembrane succinate dehydrogenase (cytochrome B-556 subunit) oxidoreductase protein	1229.05	1257.53	1243.29	1482.88	1468.51	1475.7	781.047	1792.83	1286.94	476.598	1921.1	1198.85	592.384	1457.62	1025	0.247232	-0.0525129	-0.278536	-0.197451
RSc1997		transcription regulator protein	224.787	152.932	188.859	276.376	124.743	200.559	125.069	155.499	140.284	138.394	191.286	164.84	142.526	146.858	144.692	0.0867169	-0.196247	-0.384328	-0.51568
RSc1998	mdh	malate dehydrogenase	1595.88	1767.64	1681.76	2210.34	2633.85	2422.1	2142.03	2139.45	2140.74	3093.66	2880.3	2986.98	2420.31	2194.07	2307.19	0.526284	0.828716	0.456165	-0.178146
RSc1999		lyase protein	48.8387	46.2177	47.5282	68.3745	44.5919	56.4832	46.9138	37.1563	42.035	34.44	39.6166	37.0283	30.4009	40.2488	35.3248	0.249038	-0.360155	-0.4281	-0.426229
RSc2000	prpB	2-methylisocitrate lyase	87.5134	63.6185	75.566	114.574	80.4585	97.5162	64.9135	64.9771	64.9453	69.0383	66.7546	67.8965	63.5493	68.0377	65.7935	0.367906	-0.1544	-0.199791	-0.586418
RSc2001		signal peptide protein	638.878	573.888	606.383	844.872	886.795	865.833	577.184	621.576	599.38	696.517	984.702	840.61	696.053	806.229	751.141	0.51386	0.471206	0.308854	-0.530619
RSc2002	prpD	2-methylcitrate dehydratase	162.046	179.437	170.742	185.822	241.126	213.474	216.506	192.663	204.584	160.026	239.409	199.718	162.321	200.847	181.584	0.322247	0.226147	0.0888233	-0.0613635
RSc2003	acnA	aconitate hydratase	920.332	1096.08	1008.21	934.723	1186.34	1060.53	733.613	1118.71	926.162	374.039	1239.68	806.86	522.28	928.421	725.351	0.072997	-0.321401	-0.47504	-0.195452
RSc2004		signal peptide protein	189.533	176.659	183.096	204.971	142.858	173.915	123.234	146.186	134.71	195.332	127.787	161.56	140.696	148.668	144.682	-0.0742221	-0.180535	-0.339715	-0.368521
RSc2005		hypothetical protein	544.115	569.838	556.976	713.9	786.227	750.063	449.906	691.319	570.612	686.784	588.297	637.541	687.13	636.731	661.93	0.429396	0.194901	0.249063	-0.394501
RSc2006		transport binding transmembrane protein	357.571	447.873	402.722	426.811	552.359	489.585	630.775	516.99	573.882	452.219	485.993	469.106	437.723	428.82	433.272	0.281775	0.22013	0.105487	0.229196
RSc2007		lipoprotein transmembrane	457.819	412.094	434.957	596.293	518.651	557.472	458.303	482.632	470.467	303.686	494.333	399.01	290.155	462.742	376.448	0.358028	-0.124448	-0.208419	-0.244804
RSc2008		hypothetical protein	200.306	158.452	179.379	220.745	204.362	212.553	158.639	183.784	171.212	232.247	208.482	220.365	203.485	177.062	190.274	0.244815	0.296881	0.0850636	-0.312046
RSc2009		hypothetical protein	140.221	197.344	168.782	164.242	221.896	193.069	172.13	226.697	199.413	139.82	305.606	222.713	128.621	276.749	202.685	0.193951	0.40002	0.264074	0.0466465
RSc2010		hypothetical protein	107.21	47.9968	77.6034	106.733	55.6198	81.1764	47.0282	54.9647	50.9964	107.3	63.3463	85.3231	68.2893	54.5574	61.4233	0.0649405	0.136817	-0.337333	-0.670664
RSc2011		putative aminotransferase	159.308	131.363	145.335	159.721	191.139	175.43	144.885	161.978	153.431	153.482	156.876	155.179	144.434	162.221	153.327	0.271508	0.0945462	0.0772293	-0.193301
RSc2012		gst-related protein	659.68	473.727	566.703	398.281	436.957	417.619	541.973	402.409	472.191	647.166	406.625	526.896	618.527	387.818	503.173	-0.440407	-0.105077	-0.171541	0.177183
RSc2013	paaH2	3-hydroxybutyryl-CoA dehydrogenase	73.2118	61.1405	67.1762	37.5374	108.29	72.9137	46.2866	68.1069	57.1967	45.3528	71.2349	58.2938	60.796	67.6717	64.2339	0.118241	-0.204605	-0.0646153	-0.350257
RSc2014	paaG2	enoyl-CoA hydratase	161.897	112.187	137.042	79.4858	144.181	111.833	120.521	92.4021	106.462	100.239	92.1942	96.2166	140.483	97.1141	118.799	-0.293267	-0.51026	-0.206101	-0.0710186
RSc2015		putative phosphoglycerate mutase protein	117.737	53.4354	85.5862	57.8738	56.615	57.2444	47.304	42.9002	45.1021	49.4678	41.2913	45.3795	62.7737	42.1145	52.4441	-0.580244	-0.915336	-0.706598	-0.34394
RSc2016		hypothetical protein	173.585	142.565	158.075	74.3852	93.178	83.7816	143.39	79.3167	111.353	98.4749	81.4873	89.9811	103.492	90.3949	96.9435	-0.915904	-0.812915	-0.705394	0.41044
RSc2017		hypothetical protein	201.514	161.054	181.284	70.9424	72.7714	71.8569	154.992	81.8847	118.438	85.8049	66.9005	76.3527	68.0285	76.4901	72.2593	-1.33505	-1.2475	-1.327	0.720938
RSc2018		transcription regulator protein	30.9485	22.5012	26.7248	25.6184	20.9667	23.2925	18.1828	20.9052	19.544	26.3513	25.2501	25.8007	24.497	22.2256	23.3613	-0.198313	-0.0507716	-0.194061	-0.253143
RSc2019		signal peptide protein	58.3636	58.053	58.2083	44.0027	65.6461	54.8244	58.2277	45.8449	52.0363	38.5274	53.3587	45.943	39.1678	37.1612	38.1645	-0.0864068	-0.341378	-0.608994	-0.0752997
RSc2020		acyl-CoA dehydrogenase oxidoreductase protein	149.48	131.19	140.335	94.1211	157.134	125.628	153.422	83.8847	118.653	81.0846	70.0988	75.5917	93.4768	76.0316	84.7542	-0.159722	-0.892575	-0.727518	-0.0824
RSc2021		putative GST-related protein	578.92	563.578	571.249	440.986	393.048	417.017	462.534	423.888	443.211	609.499	355.007	482.253	566.283	335.902	451.092	-0.454014	-0.24433	-0.340696	0.0878875
RSc2022		hypothetical protein	145.96	110.519	128.24	48.314	40.0544	44.1842	107.793	49.8745	78.8338	48.2011	38.6748	43.438	45.7035	34.6475	40.1755	-1.53724	-1.56181	-1.67445	0.835283
RSc2023		hypothetical protein	518.244	286.064	402.154	177.151	76.3536	126.752	263.399	133.284	198.341	134.61	70.7903	102.7	178.08	99.9303	139.005	-1.66574	-1.96931	-1.53261	0.645975
RSc2024		hypothetical protein	401.052	214.104	307.578	31.2813	23.4192	27.3503	322.056	48.6734	185.365	27.5699	27.5038	27.5369	23.8751	24.3644	24.1197	-3.49133	-3.48152	-3.67267	2.76074
RSc2025		hypothetical protein	940.192	658.772	799.482	25.7998	29.4682	27.634	925.945	81.3148	503.63	20.8512	21.058	20.9546	19.6781	20.9037	20.2909	-4.85455	-5.25373	-5.30016	4.18785
RSc2026		hypothetical protein	2037.47	706.793	1372.13	51.7681	31.313	41.5405	1099.59	69.8994	584.745	22.6088	26.0862	24.3475	40.6288	66.5439	53.5863	-5.04575	-5.8165	-4.67841	3.81521
RSc2027		hypothetical protein	242.273	89.6407	165.957	12.3484	10.2241	11.2862	86.3318	17.2733	51.8025	3.99472	4.38303	4.18887	9.88349	6.29363	8.08856	-3.87817	-5.3081	-4.35878	2.19846
RSc2028		hypothetical protein	22.1242	10.6591	16.3916	22.79	7.07416	14.9321	10.5708	18.0976	14.3342	8.1841	10.2436	9.21385	11.8698	12.2016	12.0357	-0.134546	-0.831085	-0.445641	-0.0589538
RSc2029	ureG	urease accessory protein	94.8424	63.2643	79.0533	130.492	104.663	117.577	78.9934	90.6507	84.822	115.856	118.777	117.316	120.694	114.61	117.652	0.572714	0.569507	0.573627	-0.471101
RSc2030	ureF	urease accessory protein UreF	101.055	118.92	109.988	123.988	158.621	141.305	71.0105	121.342	96.1762	95.521	142.039	118.78	101.704	159.22	130.462	0.361468	0.110952	0.24629	-0.555055
RSc2031	ureE	urease accessory protein UreE	175.671	259.123	217.397	212.696	234.194	223.445	198.266	225.379	211.822	154.163	266.56	210.362	174.247	324.988	249.618	0.0395877	-0.0474613	0.199387	-0.0770639
RSc2032	ureC	urease subunit alpha	252.049	337.527	294.788	313.064	343.964	328.514	341.572	329.14	335.356	284.569	349.027	316.798	305.849	382.623	344.236	0.156277	0.103885	0.22372	0.0297386
RSc2033	ureB	urease subunit beta protein	171.45	130.178	150.814	226.325	195.095	210.71	152.255	162.491	157.373	178.677	164.948	171.812	154.244	185.019	169.632	0.482488	0.188065	0.169634	-0.421071
RSc2034	ureJ	urease accessory UREJ transmembrane protein	217.264	87.4434	152.354	243.436	122.148	182.792	56.2078	115.212	85.7099	152.605	127.881	140.243	147.594	92.6845	120.139	0.262778	-0.119496	-0.342717	-1.09267
RSc2035	ureA	urease subunit gamma protein	145.748	246.428	196.088	158.198	328.391	243.295	312.182	254.69	283.436	146.193	293.043	219.618	177.208	318.564	247.886	0.311202	0.163495	0.338176	0.220319
RSc2036	ureD	urease accessory protein ureD	121.172	102.679	111.925	139.055	122.474	130.764	82.3709	108.783	95.577	131.9	113.31	122.605	149.087	98.1434	123.615	0.224432	0.131479	0.143317	-0.452236
RSc2037		ABC transporter ATP-binding protein	19.4326	19.2249	19.3287	14.0477	12.5252	13.2865	13.1256	11.0169	12.0712	12.2227	9.90257	11.0626	14.381	11.2671	12.824	-0.540793	-0.805053	-0.591896	-0.138381
RSc2038		ABC transporter ATP-binding protein	17.5831	16.0242	16.8037	12.9833	9.65174	11.3175	9.45804	10.2546	9.85632	11.0064	8.42404	9.71522	10.7403	9.33862	10.0395	-0.570217	-0.790456	-0.743093	-0.199437
RSc2039		ABC transporter permease	9.07594	8.61711	8.84652	6.18372	3.55353	4.86862	4.03434	4.78002	4.40718	4.47014	4.02165	4.24589	5.02581	4.98441	5.00511	-0.861596	-1.05904	-0.821709	-0.143659
RSc2040		ABC transporter permease	10.8175	10.1683	10.4929	8.53287	7.94973	8.2413	7.16592	7.49845	7.33218	6.18427	6.27401	6.22914	6.30003	7.40244	6.85123	-0.34847	-0.752309	-0.614977	-0.168629
RSc2041		putative urea/short-chain amide-binding signal peptide protein	48.8473	41.1224	44.9848	29.863	22.8937	26.3783	40.5479	25.9359	33.2419	21.3528	21.8948	21.6238	26.5648	25.5965	26.0806	-0.770085	-1.05682	-0.786459	0.333649
RSc2042		hypothetical protein	251.992	169.44	210.716	157.609	130.512	144.06	92.5528	131.329	111.941	140.872	125.126	132.999	157.348	143.409	150.379	-0.548625	-0.663884	-0.486702	-0.363938
RSc2043		hypothetical protein	437.566	191.6	314.583	260.019	179.078	219.548	152.864	168.5	160.682	243.728	169.476	206.602	286.066	147.842	216.954	-0.518901	-0.606586	-0.536052	-0.450331
RSc2044		putative acyl-CoA dehydrogenase oxidoreductase protein	318.658	170.781	244.72	183.907	219.567	201.737	128.082	153.747	140.915	142.093	158.089	150.091	207.258	156.365	181.812	-0.278653	-0.705292	-0.428686	-0.517656
RSc2045		putative acyl-CoA dehydrogenase oxidoreductase protein	431.353	320.085	375.719	252.632	436.037	344.334	408.932	303.614	356.273	318.709	304.697	311.703	472.269	345.504	408.887	-0.125843	-0.269482	0.122046	0.0491724
RSc2046		hypothetical protein	477.856	646.078	561.967	456.216	790.826	623.521	455.588	745.9	600.744	559.941	859.693	709.817	541.82	857.121	699.471	0.149953	0.336962	0.315778	-0.0536878
RSc2047		hypothetical protein	168.283	142.978	155.63	224.962	176.579	200.77	131.427	159.759	145.593	92.3779	198.525	145.451	88.0362	159.161	123.599	0.367422	-0.0975871	-0.332462	-0.463606
RSc2048		hypothetical protein	149.741	135.67	142.706	227.56	188.494	208.027	83.8006	181.218	132.509	120.834	275.511	198.173	103.597	171.939	137.768	0.54373	0.473716	-0.0508001	-0.650677
RSc2049	nuoN	NADH dehydrogenase subunit N	310.453	235.208	272.83	515.975	390.709	453.342	230.59	366.756	298.673	231.484	444.513	337.998	230.061	336.162	283.111	0.732595	0.309012	0.0533654	-0.602033
RSc2050	nuoM	NADH dehydrogenase subunit M	365.229	268.38	316.804	617.982	489.396	553.689	339.86	430.759	385.31	251.999	637.148	444.574	246.313	413.925	330.119	0.805483	0.488829	0.0593933	-0.523058
RSc2051	nuoL	NADH dehydrogenase subunit L	376.446	386.505	381.476	583.074	525.695	554.385	425.752	498.147	461.95	227.803	686.095	456.949	226.542	443.6	335.071	0.539297	0.260443	-0.187124	-0.263152
RSc2052	nuoK	NADH dehydrogenase subunit K	304.056	208.868	256.462	473.377	308.933	391.155	162.438	318.164	240.301	141.232	319.872	230.552	140.524	260.881	200.702	0.608995	-0.153653	-0.353686	-0.702898
RSc2053	nuoJ	NADH dehydrogenase subunit J	214.643	200.931	207.787	315.387	300.125	307.756	89.4083	394.277	241.843	123.759	290.313	207.036	148.944	261.474	205.209	0.566682	-0.00522375	-0.0180114	-0.347718
RSc2054	nuoI	NADH dehydrogenase subunit I	327.07	409.013	368.041	552.197	563.945	558.071	360.243	572.717	466.48	216.126	718.998	467.562	193.908	546.116	370.012	0.60058	0.345289	0.00770361	-0.258633
RSc2055	nuoH	NADH dehydrogenase subunit H	399.518	302.073	350.795	656.196	463.774	559.985	326.115	467.537	396.826	266.358	624.266	445.312	226.174	376.402	301.288	0.674758	0.344186	-0.219487	-0.496882
RSc2056	nuoG	NADH dehydrogenase subunit G	513.853	449.054	481.453	834.362	681.606	757.984	440.187	695.165	567.676	309.612	798.037	553.825	327.427	523.971	425.699	0.654771	0.202032	-0.177563	-0.4171
RSc2057	nuoF	NADH dehydrogenase I chain F	514.695	660.722	587.708	865.028	897.059	881.043	748.774	879.545	814.159	340.267	998.044	669.155	343.126	687.947	515.536	0.584112	0.187241	-0.189026	-0.113902
RSc2058	nuoE	NADH dehydrogenase subunit E	489.167	589.955	539.561	844.061	803.897	823.979	503.323	797.918	650.62	347.178	912.78	629.979	375.078	634.43	504.754	0.610821	0.223518	-0.0962056	-0.340791
RSc2059	nuoD	NADH dehydrogenase subunit D	579.704	621.474	600.589	1069.97	785.596	927.783	621.28	845.533	733.407	352.507	868.333	610.42	395.167	634.961	515.064	0.627409	0.0234242	-0.221626	-0.339174
RSc2060	nuoC	NADH dehydrogenase subunit C	365.19	227.657	296.423	694.244	318.972	506.608	199.08	368.527	283.803	173.234	362.72	267.977	163.839	233.807	198.823	0.77321	-0.145551	-0.576175	-0.835977
RSc2061	nuoB	NADH dehydrogenase subunit B	501.792	451.303	476.548	805.341	532.469	668.905	374.246	673.103	523.674	296.242	653.33	474.786	291.28	426.77	359.025	0.489181	-0.00534263	-0.408536	-0.353131
RSc2062	nuoA	NADH dehydrogenase subunit A	363.821	502.125	432.973	470.218	373.074	421.646	343.142	508.954	426.048	159.914	522.523	341.219	167.493	417.514	292.504	-0.0382448	-0.343581	-0.565823	0.0149837
RSc2063	secG	preprotein translocase subunit SecG	239.795	133.896	186.845	307.932	168.714	238.323	148.349	215.521	181.935	248.47	272.4	260.435	168.957	137.542	153.25	0.351072	0.479078	-0.285963	-0.389495
RSc2064	tpiA	triosephosphate isomerase	241.027	123.074	182.05	313.365	149.566	231.466	108.563	195.833	152.198	144.93	204.576	174.753	133.188	139.014	136.101	0.346458	-0.0590215	-0.419661	-0.604848
RSc2065		putative NADPH quinone oxidoreductase oxidoreductase protein	125.117	97.5977	111.357	120.162	102.863	111.513	89.9694	102.891	96.4302	102.474	87.9073	95.1907	97.383	81.7695	89.5762	0.00200865	-0.226305	-0.314009	-0.209648
RSc2066		hypothetical protein	180.199	149.619	164.909	166.984	120.192	143.588	164.947	114.218	139.583	97.7597	116.079	106.919	142.97	116.239	129.605	-0.199735	-0.625147	-0.347554	-0.0408171
RSc2067	pnp	polynucleotide phosphorylase/polyadenylase	737.446	757.416	747.431	1272.55	1375.12	1323.84	1528.56	1201.61	1365.09	1181.91	1558.6	1370.26	984.726	1016.18	1000.45	0.824711	0.874432	0.420641	0.0442675
RSc2068		putative signal peptide protein	173.328	35.7076	104.518	138.894	451.378	295.136	54.2479	86.4759	70.3619	151.338	225.596	188.467	26.4471	209.182	117.815	1.49763	0.850563	0.172769	-2.06851
RSc2069	rpsO	30S ribosomal protein S15	2392.37	2945.96	2669.16	3711.43	3770.93	3741.18	3829.04	3609.33	3719.18	2256.2	6444.23	4350.22	2440.3	3470.37	2955.34	0.487105	0.704698	0.146933	-0.00850687
RSc2070		transporter signal peptide protein	17.9524	13.8987	15.9256	27.4197	18.5304	22.975	18.7631	19.1967	18.9799	9.67154	19.0155	14.3435	12.1587	17.8833	15.021	0.528725	-0.150944	-0.0843623	-0.275596
RSc2071		hypothetical protein	145.116	170.182	157.649	143.03	98.5533	120.792	122.823	94.7244	108.774	57.1226	94.9997	76.0611	66.9663	111.435	89.2006	-0.384195	-1.05148	-0.82159	-0.151191
RSc2072	leuA1	2-isopropylmalate synthase	863.259	1094.61	978.934	919.076	1159.11	1039.09	837.074	1059.87	948.472	262.088	855.26	558.674	419.579	877.766	648.673	0.0860405	-0.809206	-0.593722	-0.131648
RSc2073	pssA	putative CDP-diacylglycerol--serine O- phosphatidyltransferase protein	170.131	182.495	176.313	184.284	186.005	185.144	214.282	181.418	197.85	129.09	194.082	161.586	124.015	171.32	147.667	0.0705128	-0.125837	-0.255787	0.0957554
RSc2074		phosphatidylserine decarboxylase	182.756	129.087	155.921	213.301	156.771	185.036	140.057	151.687	145.872	123.719	184.9	154.31	158.315	140.831	149.573	0.246986	-0.014993	-0.0599701	-0.343103
RSc2075	ilvC	ketol-acid reductoisomerase	970.845	1115.58	1043.21	1231.18	1324.57	1277.88	1056.16	1231.22	1143.69	1241.75	1863.92	1552.84	883.633	1511.16	1197.4	0.292714	0.573871	0.198868	-0.160051
RSc2076	ilvH	acetolactate synthase 3 regulatory subunit	378.514	367.836	373.175	677.671	442.083	559.877	314.029	495.2	404.615	389.421	585.045	487.233	274.89	402.49	338.69	0.585258	0.38476	-0.139887	-0.468562
RSc2077	ilvI	acetolactate synthase 3 catalytic subunit	428.763	410.594	419.678	749.07	552.505	650.788	449.275	663.059	556.167	295.988	473.36	384.674	304.715	408.617	356.666	0.632902	-0.125648	-0.234711	-0.226668
RSc2078		RNA polymerase factor sigma-70	179.795	197.512	188.654	199.652	175.761	187.707	229.798	168.033	198.916	130.533	191.907	161.22	128.12	187.45	157.785	-0.00726026	-0.226708	-0.257779	0.0836771
RSc2079		hypothetical protein	788.537	654.988	721.763	661.001	482.926	571.963	517.024	444.628	480.826	405.735	434.672	420.204	498.44	376.919	437.679	-0.335601	-0.780436	-0.721649	-0.250408
RSc2080		hypothetical protein	296.444	286.982	291.713	270.251	240.524	255.387	221.451	223.278	222.364	128.292	270.358	199.325	143.025	251.074	197.05	-0.191862	-0.549427	-0.565992	-0.199761
RSc2081		hypothetical protein	83.8858	41.7406	62.8132	60.9943	38.3701	49.6822	37.2836	42.6049	39.9442	59.9089	47.7649	53.8369	44.4781	42.9263	43.7022	-0.338339	-0.222472	-0.523362	-0.314741
RSc2082		putative lipase transmembrane protein	18.2681	13.4309	15.8495	19.1436	15.3219	17.2327	6.07372	14.5823	10.328	14.3235	14.2417	14.2826	11.0081	15.8799	13.444	0.120716	-0.150179	-0.237475	-0.738591
RSc2083		hypothetical protein	6.64644	6.38975	6.5181	8.78788	4.17069	6.47928	6.07339	6.50111	6.28725	5.78973	5.23352	5.51163	6.299	7.45759	6.87829	-0.00861576	-0.241973	0.0776006	-0.0434055
RSc2084		hypothetical protein	10.4896	10.9859	10.7378	10.7998	10.7672	10.7835	9.19929	10.0182	9.60874	10.1588	9.39501	9.7769	10.5347	14.0988	12.3168	0.00613379	-0.135242	0.19793	-0.166406
RSc2085	dgkA	diacylglycerol kinase transmembrane protein	16.5378	10.7446	13.6412	14.794	6.84444	10.8192	9.62509	7.20587	8.41548	8.36053	9.64962	9.00508	7.83454	12.1856	10.0101	-0.334374	-0.59916	-0.446518	-0.362479
RSc2086		putative transcription regulator protein	265.881	514.706	390.293	225.28	403.083	314.182	424.966	358.711	391.839	237.262	389.567	313.414	255.083	475.133	365.108	-0.312961	-0.316488	-0.0962362	0.318661
RSc2087		hypothetical protein	130.615	104.877	117.746	114.48	105.496	109.988	87.4435	87.8343	87.6389	122.998	110.827	116.912	104.94	114.405	109.672	-0.0983319	-0.0102489	-0.102476	-0.327703
RSc2088		hypothetical protein	59.2361	32.8397	46.0379	73.0426	49.8726	61.4576	33.806	41.1296	37.4678	47.7369	50.8375	49.2872	42.1625	56.0177	49.0901	0.416769	0.098391	0.0926101	-0.71394
RSc2089		putative transmembrane protein	60.7654	35.7436	48.2545	84.0233	53.4326	68.728	34.5966	49.4782	42.0374	49.5124	58.0255	53.769	51.1178	47.8759	49.4969	0.510233	0.15611	0.0366732	-0.709223
RSc2090		putative oxygen-binding protein (globin)	97.9395	112.854	105.397	125.076	155.181	140.129	100.218	125.329	112.773	95.9149	131.092	113.503	106.468	164.67	135.569	0.41092	0.106906	0.363197	-0.313322
RSc2091		hypothetical protein	45.4407	30.9642	38.2024	55.2872	40.8862	48.0867	26.1178	38.682	32.3999	42.4973	36.8206	39.659	42.1583	36.9503	39.5543	0.331973	0.0539813	0.0501694	-0.569649
RSc2092		hypothetical protein	158.229	133.784	146.007	177.96	148.825	163.392	95.8895	185.299	140.594	173.985	152.86	163.423	191.07	151.352	171.211	0.162309	0.162574	0.229743	-0.216804
RSc2093		signal peptide protein	235.916	169.504	202.71	231.672	148.62	190.146	122.849	212.777	167.813	237.569	160.462	199.015	308.046	152.44	230.243	-0.0923097	-0.0265365	0.18374	-0.180253
RSc2094		transcription regulator protein	115.883	129.523	122.703	124.276	105.999	115.137	71.2736	101.268	86.2708	81.1932	101.59	91.3916	102.303	109.113	105.708	-0.0918127	-0.425037	-0.215086	-0.416414
RSc2095	xdhA	putative xanthine dehydrogenase (subunit A) oxidoreductase protein	209.515	246.504	228.01	225.239	180.345	202.792	140.101	261.553	200.827	142.484	273.199	207.841	194.606	190.899	192.752	-0.169093	-0.13361	-0.242344	-0.0140475
RSc2096	xdhB	xanthine dehydrogenase subunit B	178.428	152.738	165.583	151.441	100.94	126.191	77.7058	130.609	104.157	75.2861	97.5324	86.4093	145.97	92.0248	118.997	-0.391951	-0.938297	-0.476625	-0.276838
RSc2097	xdhC	xanthine dehydrogenase protein	85.2703	64.8449	75.0576	62.8721	33.9304	48.4013	29.8824	54.1182	42.0003	33.7949	41.4478	37.6213	50.5524	46.2104	48.3814	-0.632954	-0.996447	-0.633546	-0.204645
RSc2098	add	adenosine deaminase	144.41	163.035	153.722	139.323	151.627	145.475	126.988	181.992	154.49	70.9736	147.813	109.393	91.88	173.889	132.885	-0.0795571	-0.490804	-0.210156	0.0867422
RSc2099	guaD	guanine deaminase	101.184	106.964	104.074	92.3953	69.5778	80.9865	61.2427	92.7682	77.0054	51.0836	76.4049	63.7442	57.6559	87.642	72.6489	-0.361855	-0.707243	-0.518596	-0.0727218
RSc2100		hypothetical protein	12.8309	10.6556	11.7432	12.2663	12.5939	12.4301	15.14	15.3561	15.248	5.26974	13.9323	9.60102	7.02806	22.3958	14.7119	0.0820062	-0.290572	0.325155	0.294787
RSc2101	ripAJ	Type III effector protein	9.76143	6.04807	7.90475	21.392	68.3192	44.8556	4.08952	89.7728	46.9312	17.8075	84.3224	51.065	14.8614	97.8565	56.359	2.5045	2.69154	2.83385	0.065258
RSc2102		transcription regulator protein	1.94951	2.55008	2.24979	3.46074	1.75782	2.60928	2.39566	3.23638	2.81602	2.00991	1.85275	1.93133	3.32786	2.68956	3.00871	0.213858	-0.220199	0.419352	0.110006
RSc2103		amino-acid-binding periplasmic (PBP) ABC transporter protein	8.54503	8.2729	8.40897	8.16956	8.624	8.39678	6.04958	7.90623	6.9779	8.62438	9.62161	9.12299	9.18941	8.35918	8.7743	-0.00209205	0.117579	0.061355	-0.267042
RSc2104		amino-acid transmembrane ABC transporter protein	13.0617	8.24475	10.6532	7.64553	4.73054	6.18804	8.44093	5.05069	6.74581	7.81543	8.08867	7.95205	8.78632	7.88885	8.33759	-0.783737	-0.421892	-0.353589	0.12451
RSc2105		amino-acid transmembrane ABC transporter protein	17.1235	11.514	14.3187	10.6796	8.49082	9.58521	14.4396	9.7335	12.0865	10.022	11.3567	10.6894	10.5464	9.36797	9.95718	-0.579024	-0.421731	-0.524096	0.334521
RSc2106		amino-acid ATP-binding ABC transporter protein	60.2062	37.622	48.9141	15.6351	11.9593	13.7972	33.6175	14.2261	23.9218	15.0467	11.41	13.2283	20.1281	11.9086	16.0183	-1.82587	-1.88662	-1.61052	0.79395
RSc2107	rsl	fucose-binding lectin protein	10130.3	6784.68	8457.49	14.473	16.5735	15.5233	3051.56	23.6184	1537.59	17.2042	10.8524	14.0283	9.7759	8.37683	9.07636	-9.08966	-9.23575	-9.8639	6.6301
RSc2108		porin signal peptide protein	48.6496	32.3574	40.5035	17.4686	17.6794	17.574	17.2535	13.5169	15.3852	20.6953	15.0871	17.8912	19.4771	19.5111	19.4941	-1.2046	-1.1788	-1.05501	-0.191899
RSc2109		hypothetical protein	17.3825	19.8312	18.6069	12.7521	16.7328	14.7425	13.382	12.3135	12.8477	15.2723	16.9872	16.1298	17.5423	21.775	19.6587	-0.335858	-0.20611	0.0793304	-0.198461
RSc2110	aldH	aldehyde dehydrogenase	34.618	30.0521	32.3351	20.5111	31.0588	25.785	24.6327	20.4736	22.5532	36.4259	25.1102	30.768	30.2573	29.467	29.8621	-0.32657	-0.0716658	-0.114781	-0.1932
RSc2111		dihydrodipicolinate synthase	43.8887	30.8618	37.3753	27.8223	26.2695	27.0459	26.5994	21.0731	23.8362	46.2943	26.9147	36.6045	44.274	27.0897	35.6818	-0.466673	-0.0300622	-0.0668928	-0.182253
RSc2112		metabolite transporter	11.8641	11.3652	11.6147	6.1632	9.30126	7.73223	8.05179	5.31852	6.68515	9.73876	7.99212	8.86544	7.51912	9.59836	8.55874	-0.586989	-0.389682	-0.440475	-0.209924
RSc2113		putative oxidoreductase protein	24.9843	24.5952	24.7897	17.2991	21.2939	19.2965	21.5473	18.1072	19.8272	20.6956	19.6252	20.1604	22.1318	20.3721	21.252	-0.361405	-0.298219	-0.222148	0.0391454
RSc2114		transcription regulator protein	170.26	185.19	177.725	159.264	135.927	147.596	185.123	142.086	163.605	314.55	214.693	264.622	243.273	182.794	213.034	-0.267998	0.574284	0.261434	0.148564
RSc2115		hypothetical protein	112.888	213.695	163.291	104.475	104.787	104.631	152.879	93.6366	123.258	93.5056	80.4229	86.9642	195.921	77.6373	136.779	-0.642139	-0.908955	-0.255601	0.236369
RSc2116		putative transthyretin-like protein precursor	108.963	268.58	188.772	162.647	153.203	157.925	204.368	152.478	178.423	98.8656	102.483	100.674	237.485	125.057	181.271	-0.257401	-0.906946	-0.0584928	0.176062
RSc2117		transcription regulator protein	309.524	608.277	458.901	469.785	296.206	382.995	480.367	293.002	386.685	379.594	220.066	299.83	888.507	219.927	554.217	-0.260854	-0.614037	0.27227	0.0138295
RSc2118		putative xanthine permease transmembrane protein	89.2291	169.427	129.328	89.1683	87.7171	88.4427	87.1798	70.7959	78.9879	63.1123	65.6793	64.3958	142.292	73.0976	107.695	-0.54822	-1.006	-0.264087	-0.163112
RSc2119	atzB	hydroxydechloroatrazine ethylaminohydrolase	84.5446	148.772	116.658	68.5552	68.2971	68.4262	61.0464	63.4574	62.2519	34.6408	54.7063	44.6735	79.3156	51.7894	65.5525	-0.769669	-1.3848	-0.831566	-0.13643
RSc2120		hypothetical protein	79.9535	270.07	175.012	68.3243	108.746	88.5351	141.832	107.563	124.697	40.9936	92.6141	66.8038	104.522	87.5594	96.0407	-0.98313	-1.38945	-0.865734	0.49411
RSc2121		hypothetical protein	40.9953	84.6046	62.8	34.9258	37.3654	36.1456	29.461	34.5574	32.0092	20.8543	36.9037	28.879	33.4832	25.8751	29.6791	-0.796943	-1.12074	-1.08131	-0.175333
RSc2122		hypothetical protein	2.52883	5.95011	4.23947	7.03663	2.65566	4.84614	4.13581	3.21595	3.67588	1.54796	4.72237	3.13516	5.50102	4.77491	5.13796	0.192954	-0.435343	0.277313	-0.398748
RSc2123	maeB1	malic enzyme	662.431	642.427	652.429	1247.7	1064.85	1156.28	762.993	1207.95	985.472	1367.14	1202.1	1284.62	1282.97	1012.44	1147.7	0.825592	0.977449	0.814859	-0.230599
RSc2124		lipoprotein transmembrane	1045.88	1307.05	1176.47	1028.06	766.153	897.106	806.135	1147.25	976.692	1237.9	608.071	922.986	1131.97	707.823	919.897	-0.391107	-0.350079	-0.354915	0.122625
RSc2125	pepN	aminopeptidase N	218.795	258.986	238.89	248.815	265.557	257.186	223.59	259.139	241.365	277.117	249.438	263.278	264.356	239.148	251.752	0.106463	0.140235	0.0756538	-0.0915986
RSc2126	fbp	fructose-1,6-bisphosphatase	547.599	625.22	586.409	584.267	596.337	590.302	663.776	563.314	613.545	703.673	624.841	664.257	638.184	605.472	621.828	0.00954475	0.179833	0.0846071	0.0557159
RSc2127	dalR	putative transcriptional regulator (repressor) transcription regulator protein	151.306	104.601	127.954	173.987	127.998	150.993	86.5294	110.106	98.3177	113.188	108.832	111.01	120.618	107.381	113.999	0.238857	-0.20493	-0.166592	-0.618954
RSc2128	dalK	putative D-arabinitol kinase protein	75.945	59.0659	67.5054	110.248	80.155	95.2015	53.0705	69.7276	61.3991	65.2323	69.676	67.4541	74.4296	69.8901	72.1599	0.49598	-0.00109678	0.0961924	-0.632768
RSc2129	dalD	putative D-arabinitol dehydrogenase oxidoreductase protein	79.311	75.3352	77.3231	86.55	66.9223	76.7362	56.7498	60.4506	58.6002	64.0076	61.3753	62.6915	72.2993	68.463	70.3811	-0.0109931	-0.302631	-0.13571	-0.389001
RSc2130	ripS6, skwp6	putative Type III effector protein, SKWP family	22.6185	15.3847	19.0016	12.8888	9.30934	11.0991	15.5793	10.4727	13.026	12.0207	10.2691	11.1449	11.2639	9.80382	10.5339	-0.775682	-0.769737	-0.851087	0.230955
RSc2132	ripJ	Type III effector protein	19.3331	19.191	19.2621	15.135	10.7183	12.9266	13.6902	12.4279	13.059	17.1167	14.1161	15.6164	18.7972	15.7867	17.2919	-0.575413	-0.302699	-0.155661	0.0147015
RSc2133		hypothetical protein	2.2732	4.99013	3.63166	4.76787	0.514877	2.64137	0.606663	1.9368	1.27173	2.00777	4.68662	3.34719	1.05383	4.29102	2.67242	-0.459343	-0.117679	-0.442482	-1.05449
RSc2134		hypothetical protein	0.859013	0.933391	0.896202	1.1955	1.9336	1.56455	2.80616	2.18524	2.4957	0.393443	1.31327	0.853356	2.00131	1.21641	1.60886	0.803852	-0.0706754	0.844143	0.673697
RSc2135		hypothetical protein	14.5077	11.9069	13.2073	14.3054	10.3545	12.33	15.259	11.777	13.518	14.3166	11.18	12.7483	11.7298	14.988	13.3589	-0.0991686	-0.0510307	0.0164657	0.132715
RSc2136		porin signal peptide protein	21.0415	15.8043	18.4229	21.6244	11.4367	16.5306	12.8259	10.4631	11.6445	26.5263	11.4249	18.9756	20.8571	16.8652	18.8612	-0.156365	0.0426453	0.0339175	-0.505486
RSc2137		hypothetical protein	15.2973	9.25022	12.2738	15.8338	12.0053	13.9196	6.11201	8.23311	7.17256	13.1711	10.2053	11.6882	13.4763	12.4756	12.976	0.181535	-0.0705245	0.0802629	-0.956553
RSc2138		hypothetical protein	12.0581	11.6933	11.8757	15.5768	10.8279	13.2023	8.73129	8.68299	8.70714	8.63237	6.39928	7.51582	9.06463	8.55542	8.81002	0.152782	-0.660009	-0.430795	-0.600524
RSc2139	ripA1, awr1	Type III effector protein, AWR family, AWR protein 1	7.43616	5.52456	6.48036	5.16873	4.15186	4.66029	5.94813	3.51286	4.73049	6.00114	3.64043	4.82078	4.93859	4.26339	4.60099	-0.475653	-0.426806	-0.49413	0.0215699
RSc2140		sugar ATP-binding ABC transporter protein	33.8944	25.1912	29.5428	19.6406	16.732	18.1863	23.4045	12.6726	18.0386	18.4954	17.7393	18.1174	18.8807	18.0723	18.4765	-0.699955	-0.705435	-0.677115	-0.0117687
RSc2141		hypothetical protein	13.3779	10.1557	11.7668	8.77826	6.02851	7.40339	4.9393	5.29166	5.11548	4.61289	5.99747	5.30518	8.3938	6.96387	7.67884	-0.668465	-1.14925	-0.615763	-0.533315
RSc2142		transmembrane ABC transporter protein	17.4717	11.4951	14.4834	8.09631	10.3673	9.23181	9.27937	5.26896	7.27416	9.50061	6.86219	8.1814	8.89836	7.5921	8.24523	-0.649716	-0.823981	-0.812769	-0.343831
RSc2143		transmembrane ABC transporter protein	25.975	23.9011	24.9381	14.5076	13.544	14.0258	22.1239	9.51753	15.8207	15.8183	11.3648	13.5916	14.5373	16.8022	15.6698	-0.830266	-0.875639	-0.670366	0.173732
RSc2144		sugar-binding periplasmic signal peptide protein	36.9185	39.7009	38.3097	19.3034	30.763	25.0332	30.8995	17.4377	24.1686	25.5619	23.6996	24.6307	22.7778	29.8367	26.3072	-0.613867	-0.637249	-0.542249	-0.0507088
RSc2145	agaZ	putative tagatose 6-phosphate kinase protein	17.175	15.0248	16.0999	13.2913	16.651	14.9711	11.6147	10.4441	11.0294	10.9091	14.2474	12.5783	11.8451	14.571	13.2081	-0.104867	-0.356121	-0.285634	-0.440831
RSc2146	cscK	fructokinase protein	14.5404	13.8823	14.2113	12.3558	14.1603	13.2581	9.24037	8.99013	9.11525	9.25084	12.2309	10.7409	8.78477	12.2596	10.5222	-0.100175	-0.403933	-0.433609	-0.540514
RSc2147	polS	sorbitol dehydrogenase	23.9143	22.724	23.3192	20.5586	19.0495	19.804	12.8624	15.8403	14.3514	21.4587	14.1362	17.7975	16.5806	13.2138	14.8972	-0.23572	-0.389845	-0.646474	-0.464609
RSc2148		hypothetical protein	1322.52	981.387	1151.95	689.945	380.883	535.414	344.852	512.042	428.447	748.666	343.47	546.068	582.754	443.964	513.359	-1.10536	-1.07693	-1.16604	-0.321538
RSc2149		hypothetical protein	197.352	183.106	190.229	141.93	142.98	142.455	127.319	126.099	126.709	120.439	113.041	116.74	132.174	141.604	136.889	-0.417231	-0.704438	-0.474731	-0.168987
RSc2150		hypothetical protein	275.928	208.382	242.155	154.2	78.0378	116.119	94.0686	87.4951	90.7818	173.793	75.6391	124.716	175.032	103.678	139.355	-1.06033	-0.957284	-0.797166	-0.355127
RSc2151		signal peptide protein	1117.03	1480.82	1298.92	985.39	844.29	914.84	865.301	1102.24	983.771	1704.8	941.472	1323.14	2185.51	994.73	1590.12	-0.505727	0.0266432	0.291818	0.104802
[truncated: 2,525 more rows]
