# Supplementary material for: Contribution of a lectin, LecM, to the quorum sensing signalling pathway of Ralstonia solanacearum strain OE1‐1
Source: Mol Plant Pathol. 2018 Nov 6;20(3):334–45. doi: 10.1111/mpp.12757 (PMC6637872; doi:10.1111/mpp.12757)
Supplement: Supplementary file 6 — Table S2 (1) Predicted function of proteins encoded by positively RS‐IIL‐regulated genes among positively phc quorum sensing (QS)‐regulated genes in Ralstonia solanacearum strain OE1‐1 grown in ¼ × M63 medium. (2) Predicted function of proteins encoded by positively RS‐IIL‐regulated genes among positively phc QS‐regulated genes in Ralstonia solanacearum strain OE1‐1 grown in ¼ × M63 medium. (3) Predicted function of proteins encoded by positively RS‐IIL‐regulated genes among positively phc QS‐regulated genes in Ralstonia solanacearum strain OE1‐1 grown in ¼ × M63 medium. (4) Predicted function of proteins encoded by positively RS‐IIL‐regulated genes among positively phc QS‐regulated genes in Ralstonia solanacearum strain OE1‐1 grown in ¼ × M63 medium. (5) Predicted function of proteins encoded by positively RS‐IIL‐regulated genes among positively phc QS‐regulated genes in Ralstonia solanacearum strain OE1‐1 grown in ¼ × M63 medium. [file MPP-20-334-s006.xlsx]

## Sheet: Table S2-1
Table S2-1. Predicted function of proteins encoded by positively RS-IIL-regulated genes among positively phc QS-regulated genes in Ralstonia solanacearum strain OE1-1 grown in 1/4 × M63 medium
Gene ID	Gene name	Description		Gene ID	Gene name	Description
RSc0025		hypothetical protein		RSc0798		putative purine nucleoside permease protein
RSc0029	goaG	4-aminobutyrate aminotransferase protein		RSc0799		putative purine nucleoside permease protein
RSc0050		hypothetical protein		RSc0813	sorAa	sulfite:cytochrome C oxidoreductase subunit A
RSc0064		putative long-chain-fatty-acid--CoA ligase protein		RSc0815		hypothetical protein
RSc0094		putative lipoprotein transmembrane		RSc0816		hypothetical protein
RSc0095		hypothetical protein		RSc0818		endoglucanase c-terminal domain harboring protein
RSc0104		putative hemolysin-type calcium-binding protein		RSc0819		hypothetical protein
RSc0107		hypothetical protein		RSc0948		Pyridoxal phosphate-dependent enzyme, beta subunit
RSc0115		putative hemagglutinin-related protein		RSc0950		hypothetical protein
RSc0116		hypothetical protein		RSc0988		hypothetical protein
RSc0117		hypothetical protein		RSc1003		carboxypeptidase
RSc0118		hypothetical protein		RSc1076		two-component system response regulator transcription regulator protein
RSc0119		hypothetical protein		RSc1113		hypothetical protein
RSc0120		hypothetical protein		RSc1201		transcription regulator protein
RSc0215		short chain dehydrogenase		RSc1202		flavoprotein NADH-dependent oxidoreductase
RSc0216		transport transmembrane protein		RSc1293	emrA	multidrug resistance A (translocase) transmembrane protein
RSc0217		oxidoreductase transmembrane protein		RSc1294		putative outer membrane CHANEL lipoprotein
RSc0218		hypothetical protein		RSc1353	ilvG	acetolactate synthase 2 catalytic subunit
RSc0220		hypothetical protein		RSc1354	menG	ribonuclease activity regulator protein RraA
RSc0232		hypothetical protein		RSc1355		hypothetical protein
RSc0241		hypothetical protein		RSc1454		putative signal peptide protein
RSc0242		putative hydrolase protein		RSc1466		ATPase associated with various cellular activities, AAA-5
RSc0246		putative calcium binding hemolysin protein		RSc1468		oxidoreductase protein
RSc0249		putative calcium binding hemolysin protein		RSc1469		putative dehydrogenase oxidoreductase protein
RSc0293		putative signal peptide protein		RSc1494		putative integrase-like protein
RSc0320		hypothetical protein		RSc1495		hypothetical protein
RSc0324		hypothetical conserved protein		RSc1496		hypothetical protein
RSc0336		signal peptide protein		RSc1497		Methyltransferase FkbM
RSc0337		polyphenol oxidase B precursor		RSc1498		putative bacteriophage protein
RSc0502	glpQ	putative glycerophosphoryl diester phosphodiesterase, periplasmic precursor protein		RSc1499		hypothetical conserved protein
RSc0534		lipoprotein transmembrane		RSc1501	mel	Tyrosinase
RSc0582		AvrD-related protein		RSc1502		hypothetical protein
RSc0590		putative transcription regulator protein		RSc1507		hypothetical protein
RSc0591		hypothetical protein		RSc1546		Peroxidase / Pyruvate formate lyase - related protein
RSc0598		hypothetical protein		RSc1547		hypothetical protein
RSc0612		hypothetical protein		RSc1605		hypothetical protein
RSc0613		hypothetical protein		RSc1723		putative Type III effector protein
RSc0740		hypothetical protein		RSc1725		hypothetical protein
RSc0770		putative transmembrane dehydrogenase (small subunit) oxidoreductase protein		RSc1726		hypothetical protein
RSc0771		putative transmembrane dehydrogenase (large subunit) oxidoreductase protein		RSc1727		hypothetical protein

## Sheet: Table S2-2
Table S2-2. Predicted function of proteins encoded by positively RS-IIL-regulated genes among positively phc QS-regulated genes in Ralstonia solanacearum strain OE1-1 grown in 1/4 × M63 medium
Gene ID	Gene name	Description		Gene ID	Gene name	Description
RSc1728		hypothetical protein		RSc2923		putative transmembrane sensor histidine kinase transcription regulator protein
RSc1730		dehydrogenase/reductase oxidoreductase protein		RSc3070		glutathione S-transferase protein
RSc1797		pyruvate dehydrogenase E1 component alpha subunit oxidoreductase protein		RSc3120		hypothetical protein
RSc1798		putative pyruvate decarboxylase E1 (Beta subunit) oxidoreductase protein		RSc3121		hypothetical protein
RSc1802		putative transcription regulator protein		RSc3144		hypothetical protein
RSc1816		putative transmembrane protein		RSc3146	tISRso9	ISRSO9-transposase protein
RSc1817		putative siderophore biosynthesis oxidoreductase protein		RSc3151		putative transmembrane protein
RSc1818	metG2	methionyl-tRNA synthetase		RSc3153		hypothetical protein
RSc1819		hypothetical protein		RSc3238		hypothetical protein
RSc1856		signal peptide protein		RSc3270		hypothetical protein
RSc1892		two-component system response regulator transcription regulator protein		RSc3279		hypothetical protein
RSc1908		signal peptide protein		RSc3286	solI	autoinducer synthesis protein SOLI
RSc1910		hypothetical protein		RSc3287	solR	transcriptional activator SOLR transcription regulator protein
RSc1943		hypothetical protein		RSc3288	lecM	probable sugar-binding lectin protein
RSc1944		putative VGR-related protein		RSc3292		hypothetical protein
RSc2024		hypothetical protein		RSc3370		hypothetical protein
RSc2025		hypothetical protein		RSc3377		hypothetical protein
RSc2026		hypothetical protein		RSc3398		flavohemoprotein (hemoglobin-like) transmembrane
RSc2027		hypothetical protein		RSc3399		hypothetical protein
RSc2107	rsl	fucose-binding lectin protein		RSc3429		hypothetical protein
RSc2163		hypothetical protein		RSc3430		putative VGR-related protein
RSc2178		hypothetical protein		RSp0104		hypothetical protein
RSc2179		hypothetical protein		RSp0116		putative lipoprotein
RSc2180		putative transmembrane protein		RSp0118		hypothetical protein
RSc2181		hypothetical protein		RSp0119		hypothetical protein
RSc2182		hypothetical protein		RSp0125		hypothetical protein
RSc2279		signal peptide protein		RSp0128		hypothetical protein
RSc2360		hypothetical protein		RSp0138	pme	putative pectinesterase
RSc2388		hypothetical protein		RSp0139		hypothetical protein
RSc2499		putative multidrug resistance protein		RSp0162	egl	endoglucanase precursor (endo-1,4-BETA- glucanase) protein
RSc2500		hypothetical protein		RSp0169		putative transmembrane protein
RSc2508		hypothetical protein		RSp0172		hypothetical protein
RSc2509		hypothetical protein		RSp0173		putative NIFS-like protein
RSc2514		putative signal peptide protein		RSp0174		methyltransferase protein
RSc2646	hutH	histidine ammonia-lyase		RSp0175		putative VGR-related protein
RSc2647	hutU	urocanate hydratase		RSp0176		hypothetical protein
RSc2662		hypothetical protein		RSp0177		hypothetical protein
RSc2888		hypothetical protein		RSp0178		hypothetical protein
RSc2911		hypothetical protein		RSp0179		hypothetical protein
RSc2921	ggt2	gamma-glutamyltranspeptidase precursor		RSp0211		hypothetical protein

## Sheet: Table S2-3
Table S2-3. Predicted function of proteins encoded by positively RS-IIL-regulated genes among positively phc QS-regulated genes in Ralstonia solanacearum strain OE1-1 grown in 1/4 × M63 medium
Gene ID	Gene name	Description		Gene ID	Gene name	Description
RSp0261		putative transmembrane protein		RSp0689		hypothetical protein
RSp0276	cysK1	cysteine synthase A		RSp0711		conserved hypothetical protein
RSp0277	treA	periplasmic alpha,alpha-trehalase signal peptide protein		RSp0712		hypothetical protein
RSp0323	ripO1	Type III effector protein		RSp0722		L-aspartate dehydrogenase
RSp0338	epsR	negative regulator of exopolysaccharide production transcription regulator protein		RSp0733		hypothetical protein
RSp0404		hypothetical protein		RSp0734		hypothetical protein
RSp0405		hypothetical protein		RSp0735		hypothetical protein
RSp0406		hypothetical protein		RSp0738	vgrG1	putative VGR-related protein
RSp0407		hypothetical protein		RSp0739	tssL	Type VI Secretion System component protein
RSp0490		putative signal peptide protein		RSp0740	tssK	Type VI Secretion System component protein
RSp0493	czcA	cation efflux system transmembrane protein		RSp0741	tssJ	Type VI secretion system, lipoprotein
RSp0495		hypothetical protein		RSp0742		putative lipoprotein
RSp0496		hypothetical protein		RSp0743	tssA	Type VI Secretion protein
RSp0497		hypothetical protein		RSp0744	tssB	Type VI Secretion protein
RSp0498		hypothetical protein		RSp0745		Type VI secretion system effector, Hcp1 family
RSp0500		hypothetical protein		RSp0746		Type VI secretion system, lysozyme-related
RSp0501		hypothetical protein		RSp0747	tssD	Type VI Secretion protein
RSp0518		putative VGR-related protein		RSp0748	tssE	Type VI secretion protein
RSp0532		putative aminopeptidase transmembrane protein		RSp0749	tssH	Type VI secretion ATPase, ClpV1 family
RSp0535		transcription regulator protein		RSp0750	vgrG2	putative VGR-related protein
RSp0536		sugar-proton symporter transmembrane protein		RSp0751		hypothetical protein
RSp0537		hypothetical protein		RSp0752		putative transmembrane protein
RSp0538		hypothetical protein		RSp0753		hypothetical protein
RSp0569		putative Mannose-binding lectin		RSp0761		type VI secretion system OmpA/MotB family protein
RSp0583	cbhA	exoglucanase A		RSp0762		Type VI secretion system-associated protein
RSp0585		truncated TIS1421-transposase protein A		RSp0763	tssM	Type VI secretion protein
RSp0602		signal peptide protein		RSp0764		hypothetical protein
RSp0603		putative serine protease protein		RSp0765		hypothetical protein
RSp0638		ABC transporter ATP-binding protein		RSp0766		hypothetical protein
RSp0639		hypothetical protein		RSp0767		hypothetical protein
RSp0640		hypothetical protein		RSp0768	vgrG3	Type VI Secretion associated VGR-related protein
RSp0641		peptide synthetase protein		RSp0769		putative transmembrane protein
RSp0642		peptide synthetase protein		RSp0770		hypothetical protein
RSp0647		putative enoyl-coenzyme A hydratase protein		RSp0771		hypothetical protein
RSp0648		enoyl-CoA hydratase		RSp0772		putative signal peptide protein
RSp0649	mmsB	3-hydroxyisobutyrate dehydrogenase oxidoreductase protein		RSp0773		putative signal peptide protein
RSp0650	mmsA	methylmalonate-semialdehyde dehydrogenase oxidoreductase protein		RSp0774		hypothetical protein
RSp0651		acetyl-coenzyme A synthetase		RSp0776		hypothetical protein
RSp0652		acyl-CoA dehydrogenase oxidoreductase protein		RSp0777		putative transmembrane protein
RSp0686		transcription regulator protein		RSp0778		transcriptional activator of quorum sensing autoinducer synthesis transcription regulator protein

## Sheet: Table S2-4
Table S2-4. Predicted function of proteins encoded by positively RS-IIL-regulated genes among positively phc QS-regulated genes in Ralstonia solanacearum strain OE1-1 grown in 1/4 × M63 medium
Gene ID	Gene name	Description		Gene ID	Gene name	Description
RSp0779		autoinducer synthase		RSp1012		putative EPS I polysaccharide biosynthesis protein, acyl transferase protein
RSp0780		hypothetical protein		RSp1013		putative EPS I polysaccharide biosynthesis protein, Glycosyl transferase, group 1
RSp0781	metB	putative cystathionine gamma-synthase protein		RSp1014	epsF	EPS I polysaccharide export inner membrane transmembrane protein
RSp0782		putative aminoacyl-tRNA synthetase protein		RSp1015	epsE	EPS I polysaccharide export inner membrane transmembrane protein
RSp0783		hypothetical protein		RSp1016	wecC	UDP-N-acetyl-D-mannosamine dehydrogenase
RSp0784		putative omega-3 fatty acid desaturase transmembrane protein		RSp1017	epsC	udp-n-acetylglucosamine 2-epimerase protein
RSp0785		hypothetical protein		RSp1018	epsB	EPS I polysaccharide export transmembrane protein
RSp0786		hypothetical protein		RSp1019	epsP	low molecular weight protein-tyrosine- phosphatase
RSp0787		putative transmembrane protein		RSp1020	epsA	EPS I polysaccharide export outer membrane transmembrane protein
RSp0788		putative transferase protein		RSp1021		hypothetical protein
RSp0789		hypothetical protein		RSp1023	prhG	response regulator transcription regulator protein
RSp0790		putative hydrolase protein		RSp1028		hypothetical protein
RSp0791		hypothetical protein		RSp1058	adc	acetoacetate decarboxylase
RSp0792		putative fatty acid desaturase transmembrane protein		RSp1059		3-hydroxybutyrate dehydrogenase
RSp0793		hypothetical protein		RSp1079		sigma-54 interacting transcription regulator protein
RSp0795		hypothetical protein		RSp1082		lipoprotein transmembrane
RSp0803		signal peptide protein		RSp1083		putative tight adherence TadC related transmembrane protein
RSp0924		Glycoside hydrolase, putative chitinase		RSp1084		pilus assembly transmembrane protein
RSp0957		hypothetical protein		RSp1085	cpaF2	secretion ATPase protein
RSp0981		hypothetical protein		RSp1086	cpaE2	pilus assembly protein
RSp0982		hypothetical protein		RSp1087		outer membrane channel signal peptide protein
RSp0983		transcription regulator protein		RSp1088		hypothetical protein
RSp0986	gbd2	putative NAD-dependent 4-hyddoxybutyrate dehydrogenase oxidoreductase protein		RSp1089		signal peptide protein
RSp0988		hypothetical protein		RSp1090		hypothetical protein
RSp0989		putative Cytochrome C		RSp1091	cpaA2	prepilin peptidase transmembrane protein
RSp0992		signal peptide protein		RSp1092		putative pilin protein
RSp0993		cytochrome c oxidase subunit transmembrane protein		RSp1093		hypothetical transmembrane protein
RSp0999		hypothetical protein		RSp1094		hypothetical transmembrane protein
RSp1000	tek2	TEK-like secreted protein		RSp1110		transcription regulator protein
RSp1001		conserved signal peptide protein		RSp1111		lipase protein
RSp1002	tek	TEK secreted protein		RSp1112		transmembrane multidrug efflux system transmembrane protein
RSp1003	xpsR	transcription regulator XpsR transcription regulator protein		RSp1113		transmembrane multidrug-efflux system lipoprotein transmembrane
RSp1004		EPS I polysaccharide biosynthesis protein, dTDP-glucose 4,6-dehydratase		RSp1114		putative outer-membrane drug efflux protein
RSp1005		hypothetical protein		RSp1124		putative NADP-dependent zinc-type alcohol dehydrogenase oxidoreductase protein
RSp1006		putative eps aminotransferase protein		RSp1125		hypothetical protein
RSp1007		putative acetyl transferase protein		RSp1137		putative RHS-related transmembrane protein
RSp1008		glycosyl transferase transmembrane protein		RSp1138		hypothetical protein
RSp1009		glycosyltransferase		RSp1139		Vgr-related protein
RSp1010		putative EPS I polysaccharide biosynthesis protein, Heparinase II/III-like		RSp1167		hypothetical protein
RSp1011		putative EPS I polysaccharide biosynthesis protein, dehydrogenase		RSp1168		hypothetical protein

## Sheet: Table S2-5
Table S2-5. Predicted function of proteins encoded by positively RS-IIL-regulated genes among positively phc QS-regulated genes in Ralstonia solanacearum strain OE1-1 grown in 1/4 × M63 medium
Gene ID	Gene name	Description		Gene ID	Gene name	Description
RSp1169		hypothetical protein		RSp1453		putative cytochrome C signal peptide protein
RSp1170		putative signal peptide protein		RSp1486		hypothetical protein
RSp1175		hypothetical protein		RSp1487	cmcH	3'-hydroxymethylcephem-O-carbamoyltransferase protein
RSp1180		putative hemagglutinin/hemolysin-related protein		RSp1489		hypothetical protein
RSp1181		putative outer membrane efflux transmembrane protein		RSp1490		hypothetical protein
RSp1182		ABC transporter ATP-binding protein		RSp1491		putative transferase protein
RSp1249		hypothetical protein		RSp1492		hypothetical protein
RSp1263	nadB2	L-aspartate oxidase (quinolinate synthetase B) oxidoreductase protein		RSp1493		hypothetical protein
RSp1366	abpE	thiamine biosynthesis APBE transmembrane protein		RSp1503	aniA	putative copper-containing nitrite reductase
RSp1367		lipoprotein		RSp1504		hypothetical protein
RSp1368	nosZ	nitrous-oxide reductase		RSp1505	norB	nitric oxide reductase subunit B
RSp1417		transmembrane efflux transmembrane protein		RSp1511		hypothetical protein
RSp1418		hydrolase protein		RSp1526		hypothetical protein
RSp1419	ralA	Ralfuranone biosynthesis protein		RSp1527		hypothetical protein
RSp1422		putative peptide synthetase protein		RSp1529	efe	1-aminocyclopropane-1-carboxylate oxidase (Ethylene-forming enzyme)
RSp1423		putative transmembrane protein		RSp1530		putative L-ascorbate oxidase (ASCORBASE) oxidoreductase protein
RSp1424	ralD	Ralfuranone biosynthesis protein [aminotransferase]		RSp1571		transcriptional regulator transcription regulator protein
RSp1425	pvdA	L-ornithine 5-monooxygenase oxidoreductase protein		RSp1572		putative transport transmembrane protein
RSp1426		hypothetical protein		RSp1580		hypothetical protein
RSp1427		hypothetical protein		RSp1602		hypothetical protein
RSp1428		hypothetical protein		RSp1603		hypothetical protein
RSp1429		esterase protein		RSp1604		hypothetical protein
RSp1430		hypothetical protein		RSp1605		hemagglutinin-like protein
RSp1431		putative oxidoreductase signal peptide protein		RSp1606		hypothetical protein
RSp1432		hypothetical protein		RSp1607		hypothetical protein
RSp1433		hypothetical protein		RSp1608		hypothetical protein
RSp1434		hypothetical protein		RSp1632	oprB	putative porin B precursor outer (glucose porin) transmembrane protein
RSp1435		putative transmembrane protein		RSp1633	xylF	D-xylose-binding periplasmic ABC transporter protein
RSp1436		putative acetyltransferase protein		RSp1634	xylG	xylose transporter ATP-binding subunit
RSp1437		hypothetical protein		RSp1654		hypothetical protein
RSp1438		methionyl-tRNA synthetase		RSp1656		hypothetical protein
RSp1439	cysE1	serine acetyltransferase protein		RSp1657		putative cyclopropane-mycolic acid synthase (methyltransferase) protein
RSp1452		hypothetical protein
