# Supplementary material for: Contribution of a lectin, LecM, to the quorum sensing signalling pathway of Ralstonia solanacearum strain OE1‐1
Source: Mol Plant Pathol. 2018 Nov 6;20(3):334–45. doi: 10.1111/mpp.12757 (PMC6637872; doi:10.1111/mpp.12757)
Supplement: Supplementary file 7 — Table S3 Predicted function of proteins encoded by RS‐IIL‐negatively regulated genes among phc quorum sensing (QS)‐negatively regulated genes in Ralstonia solanacearum strain OE1‐1 grown in ¼ × M63 medium. [file MPP-20-334-s007.xlsx]

## Sheet: Sheet1
	Table S3. Predicted function of proteins encoded by negatively RS-IIL-regulated genes among negatively phc QS-regulated genes in Ralstonia solanacearum strain OE1-1 grown in 1/4 × M63 medium
	Gene ID	Gene name	Description		Gene ID	Gene name	Description
	RSc0592		hypothetical protein		RSp0393	fliI	flagellum-specific ATP synthase
	RSc0595		putative outer membrane receptor signal peptide protein		RSp0394	fliJ	flagellar protein
	RSc0606		putative methyl-accepting chemotaxis transmembrane protein		RSp0395	fliK	flagellar hook-length control protein
	RSc0800		putative ferrisiderophore receptor signal peptide protein		RSp0598		putative response regulator transcription regulator protein
	RSc0801		putative lipoprotein transmembrane		RSp0673		lipoprotein
	RSc0830		hypothetical protein		RSp0674		lipoprotein
	RSc1156		methyl-accepting chemotaxis transducer transmembrane protein		RSp0675		lipoprotein
	RSc1460		methyl-accepting chemotaxis transducer transmembrane protein		RSp0796		putative transcription regulator protein
	RSc2238		hypothetical protein		RSp0814	mqo	malate:quinone oxidoreductase
	RSc2419	hpaF	putative 5-carboxymethyl-2-hydroxymuconate DELTA- isomerase protein		RSp0840		putative methyl-accepting chemotaxis transducer transmembrane protein
	RSc2727		multidrug resistance transmembrane protein		RSp0850	prhR	3-compartiment signal transduction system, component PRHR transmembrane protein
	RSc2728		hypothetical protein		RSp0851	prhJ	transcription regulator PRHJ transcription regulator protein
	RSc2729		putative ferrichrome-iron receptor protein		RSp0873	hrpB	regulatory HRPB transcription regulator protein
	RSc2895		putative signal peptide protein		RSp0874	hrcC	Hrp conserved HRCC transmembrane protein
	RSc3100		hypothetical protein		RSp0880	pglA	polygalacturonase precursor (pectinase) signal peptide protein
	RSc3101		putative serine protease protein		RSp0881		putative transmembrane protein
	RSc3307		putative methyl-accepting chemotaxis transmembrane protein		RSp0882		hypothetical protein
	RSc3412	cheD4	putative methyl-accepting chemotaxis I (serine chemoreceptor) transmembrane protein		RSp0973	narK2	nitrite/nitrate ABC transporter transmembrane protein
	RSp0100		putative ferrisiderophore receptor protein		RSp0974	narG	respiratory nitrate reductase alpha chain oxidoreductase protein
	RSp0255		methyl-accepting chemotaxis transducer transmembrane protein		RSp1047		transporter transmembrane protein
	RSp0303	cheD2	methyl-accepting chemotaxis transmembrane protein		RSp1062		ferrisiderophore receptor protein
	RSp0339	flgN	flagella synthesis protein FLGN		RSp1063		signal peptide protein
	RSp0341	flgA	flagellar basal body P-ring biosynthesis protein FlgA		RSp1064		hypothetical protein
	RSp0342	flgB	flagellar basal-body rod protein FlgB		RSp1098		putative HNS-like transcription regulator protein
	RSp0343	flgC	flagellar basal-body rod protein FlgC		RSp1099		putative methyl-accepting chemotaxis transducer transmembrane protein
	RSp0344	flgD	basal-body rod modification protein FlgD		RSp1156		signal peptide protein
	RSp0345	flgE	flagellar hook protein FlgE		RSp1192		transcription regulator protein
	RSp0346	flgF	flagellar basal-body rod protein FlgF		RSp1209		putative methyl-accepting chemotaxis transducer transmembrane protein
	RSp0347	flgG	flagellar basal-body rod protein FlgG		RSp1227		putative luciferase (monooxygenase) oxidoreductase protein
	RSp0348	flgH	flagellar L-ring protein precursor		RSp1390	fliA	flagellar biosynthesis sigma factor
	RSp0349	flgI	flagellar basal body P-ring protein		RSp1391		hypothetical protein
	RSp0350	flgJ	flagellar protein flgJ		RSp1392	flhF	flagellar biosynthesis regulator FlhF
	RSp0351	flgK	flagellar hook-associated protein FlgK		RSp1393	flhA	flagellar biosynthesis FlhA transmembrane protein
	RSp0352	flgL	flagellar hook-associated protein 3		RSp1401	cheZ1	chemotaxis regulator CheZ
	RSp0369		acyl carrier protein		RSp1403	cheB	chemotaxis-specific methylesterase
	RSp0373	fliR	flagellar biosynthetic fliR transmembrane protein		RSp1404		chemotaxis protein
	RSp0374	fliQ	flagellar biosynthesis protein FliQ		RSp1406	cheD3	methyl-accepting chemotaxis I
	RSp0375	fliP	flagellar biosynthesis protein FliP		RSp1407	cheW	chemotaxis protein CheW
	RSp0376	fliO	flagellar FLIO transmembrane protein		RSp1408	cheA	chemotaxis sensor histidine kinase transcription regulator protein
	RSp0377	fliN	flagellar motor switch protein FliN		RSp1409	cheY	putative chemotaxis response regulator transcription regulator protein
	RSp0378	fliM	flagellar motor switch protein FliM		RSp1410	motB	flagellar motor protein MotB
	RSp0379	fliL	flagellar basal body-associated protein FliL		RSp1411	motA	flagellar motor protein MotA
	RSp0380		hypothetical protein		RSp1415		hypothetical protein
	RSp0382	fliC	flagellin protein		RSp1443		putative signal peptide protein
	RSp0383	fliD	flagellar hook-associated protein 2		RSp1446	cfa1	cyclopropane fatty acyl phospholipid synthase
	RSp0384	fliS	flagellar protein FliS		RSp1447		putative Leu/Ile/Val-binding lipoprotein transmembrane
	RSp0387		hypothetical protein		RSp1461		signal peptide protein
	RSp0388		hypothetical protein		RSp1462		hypothetical protein
	RSp0389	fliE	flagellar hook-basal body protein FliE		RSp1463		ABC transporter ATP-binding protein
	RSp0390	fliF	flagellar M-ring transmembrane protein		RSp1464		ABC transporter ATP-binding protein
	RSp0391	fliG	flagellar motor switch protein G		RSp1465		hypothetical protein
	RSp0392	fliH	flagellar assembly protein H		RSp1467		putative secreted aspartic protease
